# Supplementary material for: Mechanical Force Promotes Mitochondrial Transfer From Macrophages to BMSCs to Enhance Bone Formation
Source: Cell Prolif. 2025 Aug 27;59(5):e70121. doi: 10.1111/cpr.70121 (PMC13114792; doi:10.1111/cpr.70121)
Supplement: Supplementary file 2 — File S2: We identified marker genes for each cluster using the FindAllMarkers function (test.use = wilcox). The marker genes are shown. [file CPR-59-e70121-s003.xlsx]

## Sheet: celltype_markers
p_val	avg_log2FC	pct.1	pct.2	p_val_adj	cluster	gene
0	2.98649	0.974	0.312	0	0	Cxcr2
0	3.39324	0.775	0.15	0	0	Clec4d
0	3.4304	0.704	0.136	0	0	Il1f9
0	2.45993	0.914	0.368	0	0	Ccr1
0	2.26292	0.986	0.441	0	0	Mmp9
0	2.37573	0.93	0.416	0	0	Hdc
0	2.42634	0.835	0.324	0	0	Slc7a11
0	3.07511	0.721	0.218	0	0	Cxcl2
0	2.52578	0.96	0.458	0	0	Mxd1
0	2.5001	0.785	0.284	0	0	Adam8
0	2.39703	0.817	0.334	0	0	Cd33
0	2.81975	0.649	0.168	0	0	Trim30b
0	2.64453	0.632	0.153	0	0	Cd300ld
0	2.21029	0.893	0.416	0	0	Slfn1
0	2.55851	0.929	0.454	0	0	Csf3r
0	3.12062	0.612	0.137	0	0	Fpr1
0	2.26386	0.878	0.419	0	0	Mmp8
0	2.32889	0.802	0.354	0	0	Slc2a3
0	2.46207	0.73	0.288	0	0	Clec4e
0	2.60427	0.676	0.236	0	0	Timp2
0	2.13595	0.918	0.479	0	0	Lilr4b
0	2.62441	0.957	0.528	0	0	Grina
0	3.48274	0.518	0.09	0	0	Mirt2
0	2.88833	0.58	0.153	0	0	Trpm2
0	2.47964	0.836	0.411	0	0	Ccl6
0	2.52659	0.651	0.229	0	0	Il1b
0	2.26097	0.693	0.271	0	0	C5ar1
0	1.70668	0.723	0.309	0	0	Fpr2
0	3.08535	0.523	0.11	0	0	Dhrs9
0	2.08471	0.784	0.381	0	0	Pilra
0	2.28044	0.684	0.281	0	0	Slfn4
0	1.98164	0.879	0.483	0	0	Dusp1
0	2.74918	0.567	0.176	0	0	Jaml
0	2.34197	0.602	0.214	0	0	Gcnt2
0	2.40338	0.572	0.188	0	0	Bst1
0	3.53412	0.443	0.06	0	0	Arg2
0	2.781	0.476	0.1	0	0	H2-Q10
0	1.80833	0.747	0.372	0	0	Actn1
0	2.20132	0.958	0.584	0	0	Gda
0	2.59251	0.681	0.308	0	0	Slc16a3
0	2.20578	0.646	0.275	0	0	Trem1
0	2.14169	0.7	0.329	0	0	Cd300lf
0	1.95994	0.714	0.344	0	0	Hacd4
0	2.61376	0.977	0.611	0	0	Slpi
0	1.85667	0.932	0.567	0	0	Lilrb4a
0	2.20606	0.825	0.46	0	0	Ccpg1
0	1.49737	0.981	0.617	0	0	Pglyrp1
0	1.5313	0.796	0.436	0	0	Cd9
0	1.98013	0.677	0.317	0	0	Mirt1
0	1.94794	0.758	0.399	0	0	Lrg1
0	1.33102	0.689	0.332	0	0	Ly6g
0	1.89439	0.796	0.441	0	0	Plek
0	2.82987	0.481	0.131	0	0	Hcar2
0	2.28788	0.498	0.151	0	0	Pla2g7
0	2.11162	0.801	0.455	0	0	Cd84
0	1.68786	0.886	0.54	0	0	Mcemp1
0	1.72172	0.902	0.559	0	0	Pygl
0	1.66516	0.847	0.505	0	0	Trib1
0	1.9408	0.683	0.345	0	0	Cyp4f18
0	2.20073	0.698	0.36	0	0	Rnf144a
0	2.88975	0.415	0.082	0	0	Ankrd33b
0	2.32856	0.731	0.4	0	0	Fbxl5
0	3.32225	0.439	0.11	0	0	Asprv1
0	1.0058	0.934	0.609	0	0	Wfdc21
0	2.53945	0.614	0.289	0	0	Cpd
0	1.23936	0.973	0.652	0	0	Hp
0	1.1771	0.683	0.364	0	0	Tgfbi
0	2.29687	0.489	0.17	0	0	Il1r2
0	1.7825	0.849	0.532	0	0	Dhrs7
0	3.65149	0.364	0.051	0	0	Acod1
0	1.66386	0.881	0.572	0	0	Cebpb
0	2.00992	0.892	0.584	0	0	Tmcc1
0	2.89633	0.595	0.287	0	0	Ifitm1
0	1.25253	0.861	0.553	0	0	Emb
0	1.58998	0.833	0.526	0	0	Tpd52
0	1.72101	0.97	0.663	0	0	Gsr
0	2.61101	0.596	0.292	0	0	G0s2
0	3.65726	0.4	0.097	0	0	Stfa2l1
0	2.18504	0.568	0.269	0	0	Osm
0	1.60163	0.602	0.304	0	0	Chil1
0	1.71445	0.682	0.386	0	0	Pbx1
0	1.17557	0.794	0.499	0	0	Fos
0	1.72181	0.791	0.498	0	0	Fcgr3
0	1.5636	0.912	0.621	0	0	Nfam1
0	1.8868	0.818	0.528	0	0	Nudt4
0	1.5261	0.849	0.565	0	0	Cebpd
0	2.14685	0.52	0.237	0	0	Rnf149
0	2.69637	0.467	0.186	0	0	Rdh12
0	1.89927	0.572	0.292	0	0	Pira2
0	1.99908	0.721	0.441	0	0	Ndel1
0	2.28403	0.479	0.199	0	0	Bmx
0	1.7758	0.903	0.624	0	0	Lyst
0	1.53673	0.958	0.679	0	0	Anxa2
0	1.68231	0.972	0.695	0	0	Ncf2
0	2.12198	0.493	0.218	0	0	Gm34084
0	2.02712	0.607	0.332	0	0	Fosl2
0	3.50242	0.314	0.04	0	0	Gm16556
0	2.10375	0.598	0.324	0	0	Gadd45a
0	2.16277	0.488	0.215	0	0	Lpcat2
0	2.23452	0.451	0.179	0	0	Slc15a3
0	1.64611	0.725	0.454	0	0	Fam129a
0	1.9504	0.731	0.46	0	0	Litaf
0	1.95768	0.597	0.326	0	0	B430306N03Rik
0	1.26836	0.989	0.72	0	0	Alox5ap
0	2.34535	0.48	0.211	0	0	Rab11fip1
0	1.61848	0.913	0.644	0	0	Sorl1
0	1.75823	0.531	0.262	0	0	Mmp25
0	1.88439	0.604	0.335	0	0	2310001H17Rik
0	1.83486	0.884	0.616	0	0	Adipor1
0	1.0655	0.815	0.547	0	0	Itgam
0	2.34781	0.428	0.165	0	0	Oasl2
0	1.93431	0.562	0.3	0	0	Tmem154
0	2.82706	0.388	0.126	0	0	Ddx60
0	2.45005	0.373	0.112	0	0	Sirpb1b
0	1.87473	0.606	0.345	0	0	Rasgrp4
0	1.95285	0.634	0.374	0	0	Abtb1
0	1.59954	0.727	0.467	0	0	Xdh
0	2.37386	0.433	0.175	0	0	Plk3
0	2.04169	0.494	0.238	0	0	Padi4
0	1.97448	0.997	0.741	0	0	Msrb1
0	1.44645	0.752	0.498	0	0	Lmnb1
0	1.44761	0.909	0.656	0	0	Sell
0	2.1248	0.457	0.204	0	0	Cd300lb
0	2.87043	0.331	0.078	0	0	Amer2
0	1.11456	0.732	0.48	0	0	F630028O10Rik
0	1.77534	0.671	0.421	0	0	Pag1
0	2.19128	0.395	0.146	0	0	Ceacam10
0	2.28501	0.401	0.152	0	0	Rtp4
0	1.14534	0.801	0.554	0	0	Pirb
0	2.00996	0.485	0.238	0	0	Mrgpra2b
0	1.90117	0.971	0.725	0	0	Stk17b
0	1.30157	0.604	0.358	0	0	Emilin2
0	2.28579	0.458	0.213	0	0	Dmxl2
0	3.19778	0.315	0.07	0	0	Sfxn5
0	1.54018	0.966	0.721	0	0	Fxyd5
0	2.20483	0.356	0.115	0	0	Il1rn
0	2.23299	0.516	0.276	0	0	Stx11
0	1.48019	0.706	0.466	0	0	Fgr
0	4.44423	0.337	0.098	0	0	Cstdc4
0	0.840089	0.995	0.761	0	0	Fcer1g
0	1.50348	0.848	0.614	0	0	Selplg
0	2.07127	0.908	0.675	0	0	Prr13
0	1.16348	0.852	0.619	0	0	Lst1
0	1.83533	0.642	0.413	0	0	Mtus1
0	1.29532	0.939	0.71	0	0	Spi1
0	0.528359	0.954	0.725	0	0	Ifitm3
0	2.58594	0.359	0.131	0	0	A530064D06Rik
0	1.56753	0.935	0.708	0	0	Ctsd
0	2.99682	0.312	0.085	0	0	Ppp1r3d
0	1.30919	0.759	0.532	0	0	Ypel3
0	1.64977	0.608	0.382	0	0	Nfkbiz
0	2.16077	0.304	0.079	0	0	Ptgs2
0	2.31531	0.345	0.12	0	0	1600010M07Rik
0	1.7316	0.933	0.709	0	0	Ifitm2
0	2.92093	0.275	0.052	0	0	Nlrp12
0	2.50075	0.343	0.122	0	0	Fas
0	2.71968	0.318	0.097	0	0	Tarm1
0	1.75802	0.919	0.7	0	0	Junb
0	1.39921	0.865	0.646	0	0	Zfp36
0	1.99197	0.543	0.325	0	0	Snap23
0	2.61773	0.303	0.086	0	0	Ppp1r3b
0	2.07164	0.481	0.264	0	0	Rnf11
0	1.13253	0.758	0.543	0	0	Hcst
0	1.10229	0.792	0.578	0	0	Fyb
0	1.98948	0.51	0.298	0	0	Por
0	2.94219	0.303	0.091	0	0	Mov10
0	1.82621	0.809	0.6	0	0	Picalm
0	1.60845	0.724	0.515	0	0	Pxn
0	1.4106	0.878	0.669	0	0	Zyx
0	3.87802	0.99	0.781	0	0	Retnlg
0	1.483	0.895	0.687	0	0	Cd44
0	2.54992	0.99	0.784	0	0	S100a6
0	1.41873	0.819	0.613	0	0	Kdm7a
0	1.63276	0.611	0.413	0	0	Fgd4
0	1.59966	0.63	0.435	0	0	Rassf3
0	1.66047	0.557	0.363	0	0	Ehd1
0	1.15149	0.822	0.628	0	0	Vsir
0	1.25434	0.839	0.646	0	0	Pgd
0	1.44001	0.999	0.807	0	0	Tyrobp
0	1.51353	0.631	0.442	0	0	Tnfaip2
0	1.6101	0.782	0.594	0	0	R3hdm4
0	1.46453	0.693	0.505	0	0	Svil
0	1.76414	0.58	0.393	0	0	D1Ertd622e
0	1.42188	0.94	0.754	0	0	Neat1
0	1.19845	0.831	0.647	0	0	Klf6
0	1.6332	0.575	0.391	0	0	Snx18
0	1.16587	0.913	0.73	0	0	Slfn2
0	1.53024	0.623	0.441	0	0	Kdm6b
0	0.91648	0.854	0.672	0	0	Ncf1
0	1.36628	0.7	0.519	0	0	AB124611
0	1.58744	0.582	0.403	0	0	Msra
0	1.23487	0.733	0.556	0	0	Plp2
0	1.261	0.88	0.704	0	0	Gpsm3
0	1.22384	0.832	0.657	0	0	Vasp
0	1.33685	0.687	0.521	0	0	Pbxip1
0	1.08476	0.812	0.648	0	0	Itgb2
0	1.60984	0.925	0.766	0	0	Map1lc3b
0	1.26306	0.762	0.604	0	0	Il17ra
0	1.07807	0.93	0.776	0	0	Mrpl33
0	0.356812	0.934	0.781	0	0	Lcn2
0	1.64063	0.737	0.584	0	0	Resf1
0	0.854411	0.972	0.821	0	0	Prdx5
0	1.45507	0.689	0.538	0	0	Srpk2
0	1.01968	0.824	0.673	0	0	Sat1
0	1.10606	0.825	0.676	0	0	Sh3glb1
0	1.44142	0.986	0.838	0	0	Txn1
0	1.54922	0.704	0.556	0	0	Atg3
0	1.3829	0.66	0.518	0	0	Rin3
0	2.33998	0.999	0.859	0	0	S100a11
0	1.70751	0.977	0.839	0	0	Srgn
0	1.63725	0.998	0.863	0	0	Lcp1
0	0.879402	0.901	0.769	0	0	Pkm
0	1.29977	0.849	0.717	0	0	Pten
0	1.41423	0.984	0.853	0	0	Taldo1
0	0.87684	0.851	0.721	0	0	Samhd1
0	1.04878	0.964	0.836	0	0	Lsp1
0	1.29581	0.866	0.74	0	0	Atp6v1g1
0	1.07251	0.905	0.781	0	0	Ostf1
0	0.943251	0.969	0.854	0	0	Gmfg
0	1.28464	0.776	0.666	0	0	Ube2b
0	1.29666	0.813	0.704	0	0	Tut7
0	0.916056	0.873	0.766	0	0	Btg2
0	0.929628	0.804	0.699	0	0	Cnn2
0	1.4291	0.957	0.852	0	0	Mcl1
0	1.07665	0.988	0.9	0	0	Ptprc
0	0.585574	0.968	0.88	0	0	Arpc1b
0	1.04358	0.963	0.876	0	0	Gabarap
0	1.47701	0.984	0.902	0	0	Btg1
0	1.04047	0.759	0.679	0	0	Apbb1ip
0	1.08106	0.734	0.654	0	0	Cap1
0	1.18668	0.977	0.897	0	0	Iqgap1
0	0.921648	0.807	0.729	0	0	Lbr
0	0.910318	0.879	0.803	0	0	Myl12b
0	0.971391	0.916	0.853	0	0	Myh9
0	1.08248	0.999	0.939	0	0	Cd52
0	0.564248	0.972	0.913	0	0	Itm2b
0	0.898575	0.871	0.816	0	0	Akap13
0	0.715589	0.985	0.93	0	0	Gnai2
0	0.860322	0.919	0.867	0	0	Arpc5
0	0.733507	0.962	0.917	0	0	Rac2
0	0.555908	0.988	0.944	0	0	Coro1a
0	0.854839	0.988	0.958	0	0	H2-D1
0	0.718806	0.996	0.968	0	0	Ftl1
0	0.719099	0.992	0.965	0	0	Actg1
0	0.625523	0.991	0.972	0	0	Ubb
0	0.526714	0.999	0.982	0	0	Malat1
0	0.519975	0.993	0.982	0	0	Eif1
0	1.08068	0.999	0.991	0	0	Fth1
0	0.730375	1	0.996	0	0	Tmsb4x
0	1.35334	1	0.998	0	0	S100a8
0	1.48738	1	0.998	0	0	S100a9
0	0.588124	1	1	0	0	Actb
1.97372e-304	2.42941	0.271	0.069	6.37215e-300	0	Gm39321
5.13505e-303	0.865808	0.848	0.781	1.65785e-298	0	Celf2
5.49868e-303	1.43142	0.478	0.255	1.77525e-298	0	Slc40a1
6.84817e-301	1.10722	0.704	0.569	2.21093e-296	0	Myo1f
1.80709e-299	2.20229	0.386	0.167	5.83418e-295	0	Mir22hg
2.06761e-296	1.07307	0.774	0.618	6.67526e-292	0	Rgs2
3.17348e-294	2.00129	0.428	0.207	1.02456e-289	0	Ets2
6.15751e-294	1.53251	0.675	0.525	1.98795e-289	0	Pim1
8.79422e-294	2.10894	0.306	0.096	2.83921e-289	0	Basp1
4.10258e-291	1.69084	0.527	0.34	1.32452e-286	0	Pi16
6.25829e-285	1.23135	0.685	0.572	2.02049e-280	0	Ogfrl1
6.60744e-285	0.701404	0.881	0.754	2.13321e-280	0	Cotl1
1.05036e-284	1.3609	0.591	0.394	3.39109e-280	0	Gm26740
1.07613e-284	1.68031	0.482	0.266	3.4743e-280	0	Ipcef1
3.06777e-283	1.12983	0.738	0.623	9.90431e-279	0	Kctd12
5.60367e-281	1.12235	0.716	0.609	1.80915e-276	0	Rbms1
2.63062e-279	1.64044	0.484	0.27	8.49297e-275	0	Tmem71
4.39726e-278	1.54972	0.496	0.28	1.41965e-273	0	Alox5
2.78813e-277	1.87394	0.476	0.276	9.00149e-273	0	Sh2d3c
5.9656e-277	1.58608	0.547	0.359	1.926e-272	0	Glipr1
9.07982e-277	1.00725	0.743	0.674	2.93142e-272	0	Diaph1
1.30708e-275	1.52011	0.584	0.448	4.21992e-271	0	Max
7.75361e-274	1.51941	0.562	0.397	2.50325e-269	0	Cmtm6
3.17693e-272	2.07503	0.425	0.224	1.02567e-267	0	Usp32
3.43699e-271	1.46976	0.583	0.438	1.10963e-266	0	Tnfrsf1a
7.36321e-271	2.11162	0.348	0.14	2.37721e-266	0	Entpd1
2.81811e-270	1.05598	0.71	0.636	9.09827e-266	0	Rhog
4.14521e-270	1.191	0.698	0.586	1.33828e-265	0	Ssh2
1.84516e-269	0.485782	0.971	0.923	5.95711e-265	0	Arpc2
7.79417e-269	1.06542	0.73	0.671	2.51635e-264	0	Sdcbp
1.0383e-267	1.88864	0.357	0.144	3.35216e-263	0	Adam19
2.07289e-266	2.2343	0.381	0.18	6.69234e-262	0	Selenon
4.08177e-266	1.07686	0.7	0.599	1.3178e-261	0	Skap2
1.91962e-263	1.92719	0.422	0.215	6.19751e-259	0	Oas3
2.1182e-262	1.103	0.706	0.583	6.83862e-258	0	Mgst1
2.18449e-261	1.44438	0.584	0.452	7.05262e-257	0	Nfe2
1.08083e-260	2.18846	0.383	0.185	3.48945e-256	0	Klhl2
2.66525e-259	1.00948	0.648	0.407	8.60476e-255	0	Trem3
1.19381e-258	2.28486	0.288	0.095	3.85421e-254	0	Gm5150
1.99676e-258	1.39208	0.581	0.405	6.44652e-254	0	Igf1r
2.63971e-258	2.24505	0.334	0.136	8.52229e-254	0	Nlrp3
4.9967e-255	1.87129	0.427	0.229	1.61319e-250	0	Mfsd6
7.0893e-255	1.42773	0.499	0.293	2.28878e-250	0	Il18rap
2.41074e-253	0.378359	0.872	0.621	7.78306e-249	0	Anxa1
8.54063e-253	0.510259	0.944	0.915	2.75734e-248	0	Cdc42
2.75698e-251	2.50935	0.29	0.103	8.90089e-247	0	Sesn2
1.06313e-250	0.788528	0.822	0.803	3.43233e-246	0	Ncor1
1.11694e-250	1.28981	0.6	0.463	3.60604e-246	0	Csf2rb
3.10009e-247	2.68559	0.265	0.087	1.00086e-242	0	Mgam
4.94545e-247	1.31885	0.595	0.464	1.59664e-242	0	Slc6a6
5.15119e-244	2.23498	0.357	0.168	1.66306e-239	0	Pdlim7
1.00623e-243	0.507384	0.939	0.902	3.24861e-239	0	Arpc3
7.56492e-243	1.01624	0.643	0.42	2.44233e-238	0	Rflnb
3.03809e-240	2.33622	0.314	0.129	9.80849e-236	0	9830107B12Rik
4.10702e-240	1.17406	0.632	0.5	1.32595e-235	0	Glrx
3.20007e-239	1.98322	0.359	0.165	1.03314e-234	0	Lilra6
2.32569e-237	0.401871	0.982	0.957	7.50848e-233	0	Pfn1
1.89515e-236	0.985729	0.735	0.681	6.11848e-232	0	Pnrc1
9.7538e-236	1.8048	0.421	0.235	3.14901e-231	0	Arap3
3.2539e-233	1.83676	0.393	0.202	1.05052e-228	0	Ptafr
1.37879e-232	1.51354	0.531	0.372	4.45144e-228	0	Dgat1
3.7837e-231	1.70807	0.415	0.218	1.22157e-226	0	Crispld2
1.26984e-230	1.12213	0.645	0.542	4.09968e-226	0	Nadk
2.33326e-230	1.90046	0.363	0.173	7.53294e-226	0	Tlr13
1.79655e-228	2.35995	0.263	0.09	5.80015e-224	0	Gm20406
1.10217e-227	1.15144	0.654	0.538	3.55836e-223	0	Ogt
1.3002e-227	1.17348	0.504	0.301	4.19769e-223	0	Trp53inp1
2.71747e-227	1.48017	0.525	0.37	8.77336e-223	0	Apobr
4.6824e-226	1.78713	0.503	0.365	1.51171e-221	0	Sephs2
1.11457e-224	1.41158	0.547	0.42	3.59838e-220	0	Capn1
7.88774e-224	1.03175	0.673	0.596	2.54656e-219	0	Ppp1r18
4.02236e-223	1.06404	0.586	0.389	1.29862e-218	0	Marcks
3.93879e-222	2.02788	0.405	0.232	1.27164e-217	0	Hdac4
5.00254e-222	1.38596	0.549	0.416	1.61507e-217	0	Anxa11
4.69893e-221	0.991221	0.702	0.568	1.51705e-216	0	Cytip
8.95145e-219	0.886037	0.722	0.681	2.88998e-214	0	Hcls1
1.03482e-217	0.64438	0.815	0.673	3.34093e-213	0	Cd24a
1.59496e-217	2.33786	0.26	0.09	5.14934e-213	0	Rsad2
1.64036e-216	1.36265	0.556	0.433	5.2959e-212	0	Card19
8.64104e-215	1.22689	0.633	0.559	2.78976e-210	0	Fam32a
1.84026e-213	1.72386	0.482	0.336	5.94129e-209	0	Mindy1
3.03229e-213	2.15618	0.282	0.11	9.78976e-209	0	Scrg1
9.09792e-213	2.58786	0.289	0.121	2.93726e-208	0	Gk
6.48469e-212	1.7405	0.455	0.296	2.09358e-207	0	Slc22a15
1.61686e-209	0.949037	0.641	0.51	5.22005e-205	0	Sirpa
1.64722e-208	1.21784	0.616	0.54	5.31806e-204	0	Atp11b
5.86979e-208	2.02038	0.347	0.172	1.89506e-203	0	Tacstd2
1.78784e-207	0.494759	0.652	0.41	5.77203e-203	0	Ltb
2.30171e-205	1.19933	0.613	0.542	7.43107e-201	0	Msl1
2.11136e-204	1.52864	0.483	0.325	6.81653e-200	0	Chd7
9.25805e-204	2.26245	0.262	0.098	2.98896e-199	0	C5ar2
3.20482e-203	1.49508	0.51	0.357	1.03468e-198	0	Nabp1
3.75436e-202	0.739692	0.801	0.773	1.21209e-197	0	Dazap2
2.84216e-201	1.28125	0.562	0.445	9.17592e-197	0	Glipr2
1.46805e-200	0.513017	0.926	0.882	4.73961e-196	0	Gng5
6.94206e-199	2.21899	0.296	0.131	2.24124e-194	0	Gm14548
9.15734e-196	2.04327	0.358	0.192	2.95645e-191	0	Asb7
8.85513e-195	2.06115	0.294	0.125	2.85888e-190	0	St3gal6
4.27621e-194	1.13151	0.61	0.515	1.38058e-189	0	Cxcr4
5.5727e-193	0.622302	0.785	0.636	1.79915e-188	0	Ifitm6
6.2131e-193	1.35696	0.493	0.336	2.0059e-188	0	6430548M08Rik
2.00218e-192	1.64341	0.464	0.32	6.46403e-188	0	Cers6
6.3669e-191	0.571897	0.875	0.877	2.05555e-186	0	Ube2d3
8.90228e-191	1.52302	0.335	0.161	2.8741e-186	0	Fcgr4
1.44614e-187	1.5497	0.503	0.386	4.66885e-183	0	Raf1
2.60301e-187	0.92289	0.649	0.514	8.4038e-183	0	Gsn
3.20808e-186	0.595662	0.911	0.882	1.03573e-181	0	Ubc
3.26836e-186	1.34737	0.511	0.377	1.05519e-181	0	Plaur
1.87732e-185	1.69065	0.382	0.214	6.06094e-181	0	Dgkh
3.50709e-185	1.09486	0.748	0.724	1.13226e-180	0	Cdk2ap2
5.58992e-185	1.22858	0.589	0.518	1.80471e-180	0	Ppp1r2
6.05642e-185	1.82331	0.355	0.19	1.95531e-180	0	Tlr2
9.58081e-185	0.873824	0.705	0.626	3.09316e-180	0	Ptpre
4.29324e-184	0.65802	0.803	0.771	1.38607e-179	0	Cd53
1.27958e-183	1.62942	0.45	0.305	4.13112e-179	0	Rnasel
1.50821e-183	2.6224	0.527	0.381	4.86926e-179	0	Wfdc17
5.62162e-183	1.50427	0.432	0.272	1.81494e-178	0	Ndst1
1.03646e-182	1.46809	0.441	0.285	3.34621e-178	0	Pilrb2
8.05965e-182	1.72183	0.397	0.242	2.60206e-177	0	Siglece
1.8435e-181	0.443623	0.95	0.901	5.95174e-177	0	Gapdh
2.14719e-181	2.45033	0.259	0.107	6.93221e-177	0	Gm31814
7.83907e-181	1.65718	0.478	0.356	2.53084e-176	0	Xpo6
2.16924e-176	1.019	0.64	0.592	7.0034e-172	0	Cdc42se1
6.98976e-176	0.964077	0.644	0.547	2.25664e-171	0	Csf2ra
4.20152e-175	1.37234	0.454	0.296	1.35646e-170	0	Lrrk2
1.85694e-173	1.05984	0.599	0.518	5.99514e-169	0	Fmnl1
1.15293e-172	0.332604	0.86	0.641	3.72224e-168	0	Lgals3
5.5776e-172	0.766873	0.684	0.534	1.80073e-167	0	Ckap4
7.69539e-172	1.39452	0.568	0.489	2.48446e-167	0	2024-03-07
3.09491e-171	0.688853	0.805	0.758	9.99191e-167	0	Aldoa
1.70591e-170	0.865409	0.679	0.552	5.50753e-166	0	Igsf6
2.81674e-170	1.69668	0.411	0.27	9.09384e-166	0	Pfkfb4
6.5356e-170	0.741439	0.748	0.696	2.11002e-165	0	Rab5if
3.237e-169	0.886333	0.716	0.708	1.04507e-164	0	Ddx3x
1.02729e-168	1.05169	0.601	0.531	3.31661e-164	0	Lasp1
2.15558e-168	0.744242	0.75	0.748	6.9593e-164	0	Pak2
3.64462e-167	1.60318	0.383	0.224	1.17666e-162	0	Fgl2
1.7991e-166	1.71872	0.291	0.134	5.80839e-162	0	Klra2
6.18549e-166	0.887085	0.619	0.471	1.99699e-161	0	Tpm4
1.10716e-165	1.45686	0.398	0.237	3.57445e-161	0	Retreg1
4.71757e-164	1.02871	0.624	0.587	1.52307e-159	0	Riok3
7.26057e-164	1.21696	0.47	0.307	2.34407e-159	0	Neurl3
3.56726e-160	1.41393	0.438	0.291	1.15169e-155	0	Iqsec1
2.4664e-158	2.0209	0.3	0.153	7.96278e-154	0	Gcnt1
3.50089e-157	0.390991	0.947	0.906	1.13026e-152	0	Sem1
6.05368e-156	1.61807	0.419	0.291	1.95443e-151	0	Zfp516
7.09933e-156	0.680178	0.738	0.726	2.29202e-151	0	Jak1
7.24576e-155	0.792422	0.725	0.715	2.33929e-150	0	Clk1
1.4085e-154	0.905932	0.648	0.598	4.54733e-150	0	Ankrd44
4.05007e-154	1.10213	0.607	0.57	1.30757e-149	0	Sbno1
4.48667e-153	0.934335	0.662	0.573	1.44852e-148	0	Ier5
3.27307e-151	0.638117	0.785	0.699	1.05671e-146	0	Klf2
3.48122e-148	1.23023	0.541	0.482	1.12391e-143	0	Atxn10
1.52376e-143	0.51441	0.834	0.783	4.91947e-139	0	Gpi1
1.5808e-143	0.844091	0.691	0.663	5.10361e-139	0	Ptpn1
1.58712e-140	0.840602	0.668	0.661	5.12402e-136	0	Hipk1
1.12843e-138	1.70426	0.318	0.18	3.64314e-134	0	Antxr2
1.99267e-138	0.560095	0.787	0.777	6.43334e-134	0	Rap1b
3.60113e-138	1.29701	0.503	0.423	1.16263e-133	0	Flot1
4.27501e-138	0.961644	0.564	0.467	1.38019e-133	0	Ripor2
1.18686e-137	0.621535	0.769	0.705	3.83178e-133	0	Ier2
2.1666e-135	0.93687	0.634	0.618	6.99486e-131	0	Nsd3
8.11804e-135	1.00546	0.629	0.563	2.62091e-130	0	Txnip
9.02469e-133	0.764605	0.668	0.67	2.91362e-128	0	Capza1
2.68707e-132	1.41157	0.472	0.393	8.67521e-128	0	Chp1
2.85729e-132	1.70781	0.343	0.214	9.22477e-128	0	Slc35a5
1.12964e-131	1.37765	0.465	0.372	3.64703e-127	0	Snrk
1.92674e-129	0.91749	0.607	0.58	6.22049e-125	0	Lrrfip1
7.02545e-128	0.886448	0.672	0.64	2.26817e-123	0	Lamp2
7.43094e-128	1.89815	0.324	0.199	2.39908e-123	0	Elp1
7.91265e-128	1.38902	0.403	0.286	2.5546e-123	0	Pram1
8.3563e-125	0.988624	0.556	0.489	2.69783e-120	0	Pnkp
1.71921e-124	0.925995	0.585	0.535	5.55048e-120	0	Fes
7.94186e-124	1.59685	0.402	0.298	2.56403e-119	0	Braf
1.61732e-122	1.44304	0.378	0.254	5.22151e-118	0	Rara
3.18772e-121	0.874922	0.607	0.566	1.02915e-116	0	Samsn1
6.6216e-118	1.55335	0.341	0.216	2.13778e-113	0	Myadm
1.22695e-117	1.08854	0.543	0.506	3.9612e-113	0	Rab6a
4.78866e-117	1.51285	0.399	0.298	1.54602e-112	0	Carhsp1
4.80322e-117	1.61697	0.368	0.256	1.55072e-112	0	Tbc1d23
1.35583e-116	1.54593	0.384	0.279	4.3773e-112	0	Nbeal2
3.18937e-114	1.50068	0.4	0.302	1.02969e-109	0	Atg7
5.97253e-114	1.75991	0.264	0.144	1.92823e-109	0	Gm39556
6.96664e-114	1.22573	0.43	0.322	2.24918e-109	0	Arhgap25
3.65073e-113	0.934709	0.552	0.477	1.17864e-108	0	App
4.66296e-113	1.16915	0.501	0.437	1.50544e-108	0	Fcho2
1.5018e-110	1.55771	0.372	0.268	4.84855e-106	0	Csnk1e
1.78663e-110	1.16909	0.499	0.437	5.76814e-106	0	Osbpl9
2.38609e-109	0.995233	0.534	0.489	7.70349e-105	0	Pstpip1
6.00153e-109	1.62069	0.357	0.247	1.93759e-104	0	Xylt1
1.17661e-108	1.83029	0.257	0.141	3.79868e-104	0	Rbm47
1.22915e-108	1.15909	0.514	0.467	3.96831e-104	0	Eif4ebp1
4.28172e-108	1.21769	0.491	0.441	1.38235e-103	0	Mfsd14b
2.18361e-107	1.51362	0.31	0.192	7.04979e-103	0	Rgs3
4.70374e-107	1.28879	0.432	0.33	1.5186e-102	0	Gpcpd1
6.39132e-107	0.823236	0.634	0.632	2.06344e-102	0	Phf20l1
1.08223e-106	0.993265	0.564	0.522	3.49398e-102	0	Snx20
1.7027e-106	1.20562	0.494	0.45	5.49716e-102	0	Rab8b
1.61661e-105	0.713032	0.634	0.611	5.21924e-101	0	Rcsd1
2.07092e-105	0.840211	0.602	0.578	6.68597e-101	0	Baz2b
3.50137e-104	1.33298	0.369	0.255	1.13042e-99	0	Sgms1
7.29917e-103	1.65979	0.314	0.202	2.35654e-98	0	Tbc1d14
2.02192e-102	1.12041	0.455	0.37	6.52776e-98	0	Hk3
1.24145e-101	0.545284	0.632	0.48	4.00803e-97	0	Cd177
3.49946e-101	0.945752	0.536	0.475	1.1298e-96	0	Itgal
1.09734e-100	1.47994	0.36	0.249	3.54276e-96	0	Ier3
1.9517e-99	1.4719	0.377	0.284	6.30107e-95	0	Cds2
1.31371e-98	1.2327	0.277	0.155	4.24132e-94	0	Mctp2
1.63194e-98	1.35382	0.427	0.355	5.26871e-94	0	Clip1
3.243e-98	0.921551	0.513	0.439	1.047e-93	0	Gng2
2.8113e-97	0.72231	0.636	0.65	9.07629e-93	0	Rab7
3.10718e-97	1.34897	0.37	0.266	1.00315e-92	0	Themis2
3.35283e-97	0.621607	0.693	0.72	1.08246e-92	0	Ppp1r12a
4.95695e-97	1.45589	0.392	0.306	1.60035e-92	0	Gsdme
8.01273e-95	1.18732	0.372	0.262	2.58691e-90	0	Mapk13
5.98111e-93	0.886426	0.548	0.511	1.931e-88	0	Mettl9
7.01721e-93	1.04342	0.497	0.459	2.26551e-88	0	Orai1
1.50738e-92	0.929651	0.535	0.51	4.86658e-88	0	Mapk3
2.10161e-92	1.04903	0.516	0.444	6.78505e-88	0	Trim30a
2.27707e-92	0.687813	0.691	0.729	7.35152e-88	0	Ddx6
2.80285e-92	0.543138	0.74	0.767	9.04902e-88	0	Rsrp1
5.84575e-92	0.549761	0.706	0.678	1.8873e-87	0	Lyn
6.91225e-90	1.57157	0.383	0.309	2.23162e-85	0	Nampt
1.09235e-89	1.72645	0.256	0.153	3.52666e-85	0	Gsap
2.0461e-89	0.991411	0.504	0.44	6.60584e-85	0	Trim12a
4.59359e-89	1.27465	0.425	0.357	1.48304e-84	0	Sema4a
3.44193e-88	1.15268	0.47	0.428	1.11123e-83	0	Dennd5a
4.55744e-87	0.800248	0.551	0.503	1.47137e-82	0	Sun2
5.61795e-87	1.10259	0.459	0.402	1.81376e-82	0	Atp8b4
3.8436e-86	0.962842	0.461	0.383	1.24091e-81	0	Nedd9
5.47225e-86	0.457562	0.651	0.507	1.76672e-81	0	Plbd1
7.695e-86	1.24244	0.354	0.25	2.48433e-81	0	Adrb2
1.07448e-85	0.422543	0.819	0.799	3.46896e-81	0	Fam49b
6.2215e-85	0.853434	0.461	0.379	2.00861e-80	0	Cfp
1.16316e-84	1.55229	0.259	0.158	3.75526e-80	0	Ankrd22
1.73937e-84	0.488816	0.571	0.411	5.61557e-80	0	Syne1
1.59343e-83	1.36761	0.323	0.22	5.14438e-79	0	Dusp6
2.50453e-83	1.17245	0.449	0.383	8.08588e-79	0	Trim12c
8.99286e-83	0.326773	0.903	0.895	2.90335e-78	0	Actr3
9.10863e-83	1.00581	0.495	0.46	2.94072e-78	0	Unc119
1.06271e-82	0.890642	0.533	0.495	3.43094e-78	0	Cdkn2d
1.26367e-81	1.38708	0.406	0.331	4.07977e-77	0	Hist1h2bc
3.64648e-81	0.681691	0.609	0.586	1.17727e-76	0	Prkcd
8.63374e-80	1.49341	0.322	0.236	2.7874e-75	0	I830077J02Rik
1.43107e-79	0.692047	0.633	0.649	4.62021e-75	0	Tnrc6b
7.26862e-79	0.70055	0.561	0.502	2.34667e-74	0	Arrb2
1.35816e-78	1.45502	0.28	0.184	4.38481e-74	0	Bcl6
6.34905e-78	1.1061	0.391	0.304	2.04979e-73	0	Cd300a
1.77465e-77	1.0631	0.431	0.353	5.72944e-73	0	Klf7
9.07687e-76	1.57145	0.273	0.183	2.93047e-71	0	Slc27a4
4.73471e-75	1.2317	0.3	0.199	1.5286e-70	0	Cd300c2
4.92509e-74	1.1822	0.447	0.411	1.59006e-69	0	N4bp1
2.67663e-73	0.532932	0.704	0.728	8.6415e-69	0	Arhgap30
1.22488e-72	1.40076	0.34	0.265	3.95452e-68	0	Mctp1
1.59984e-71	0.45711	0.752	0.793	5.16509e-67	0	Tsc22d4
2.83043e-71	1.5007	0.317	0.238	9.13804e-67	0	Stk40
3.7167e-70	0.989993	0.445	0.389	1.19994e-65	0	Prex1
1.10092e-69	0.264233	0.961	0.966	3.55433e-65	0	Ddx5
2.70863e-69	0.758747	0.553	0.549	8.74481e-65	0	Smap2
3.02115e-69	0.858837	0.549	0.551	9.75378e-65	0	Lnpep
3.50391e-69	1.42646	0.342	0.273	1.13124e-64	0	Sec14l1
4.30875e-69	1.25872	0.379	0.312	1.39108e-64	0	Dck
9.3665e-69	1.15927	0.426	0.388	3.02397e-64	0	Rab27a
4.64678e-67	1.25643	0.425	0.387	1.50021e-62	0	Sbno2
4.69925e-66	0.633728	0.643	0.664	1.51715e-61	0	Cbl
5.0169e-66	0.867766	0.532	0.527	1.61971e-61	0	Stat3
9.67829e-66	1.32713	0.354	0.29	3.12464e-61	0	Map3k3
1.03023e-65	1.12839	0.39	0.327	3.32611e-61	0	Zdhhc18
2.35563e-65	0.994181	0.489	0.475	7.60517e-61	0	Washc2
1.37312e-64	1.03713	0.429	0.387	4.43312e-60	0	Sqor
2.82576e-64	0.684269	0.594	0.625	9.12296e-60	0	Ssu72
1.07938e-63	0.529251	0.667	0.705	3.48478e-59	0	Arhgap45
2.01723e-63	1.21159	0.463	0.434	6.51263e-59	0	Dennd4a
3.77576e-63	0.857352	0.496	0.48	1.21901e-58	0	Arid3a
5.46644e-63	1.45806	0.349	0.294	1.76484e-58	0	Mfsd14a
9.18959e-63	0.393516	0.669	0.669	2.96686e-58	0	Syk
4.91599e-62	1.02288	0.45	0.419	1.58713e-57	0	Rlf
9.66663e-62	1.07155	0.363	0.29	3.12087e-57	0	Dennd1c
2.31652e-61	0.952413	0.455	0.402	7.47889e-57	0	Evi2a
3.89871e-61	1.39703	0.34	0.281	1.2587e-56	0	Rab31
7.5939e-61	1.30188	0.333	0.262	2.45169e-56	0	Phf21a
1.06091e-60	1.17151	0.387	0.332	3.42514e-56	0	Hbp1
3.01747e-60	0.75537	0.564	0.555	9.74192e-56	0	Samd9l
1.35939e-59	1.16453	0.363	0.3	4.38879e-55	0	Notch2
1.44532e-59	0.875297	0.423	0.36	4.66623e-55	0	Ube2h
1.51222e-59	1.56748	0.265	0.191	4.88221e-55	0	Numb
1.20499e-58	0.42889	0.735	0.772	3.89032e-54	0	Tmbim6
1.17748e-57	0.973169	0.469	0.464	3.8015e-53	0	Mafg
8.49581e-57	1.42258	0.315	0.253	2.74287e-52	0	Pacs1
9.32491e-57	1.08732	0.417	0.387	3.01055e-52	0	Gng12
1.00168e-56	0.460886	0.699	0.756	3.23391e-52	0	Grk2
6.41719e-56	0.512415	0.655	0.703	2.07179e-51	0	Grb2
2.07384e-55	0.598967	0.553	0.521	6.69539e-51	0	Hck
2.94159e-53	0.394622	0.757	0.811	9.49691e-49	0	Tax1bp1
7.47075e-53	1.40389	0.288	0.224	2.41193e-48	0	Sgms2
1.67886e-52	0.573634	0.668	0.709	5.42021e-48	0	Ccnl1
2.20451e-51	0.363235	0.17	0.319	7.11726e-47	0	Vmp1
4.80259e-51	0.64178	0.57	0.579	1.55052e-46	0	Wipf1
1.13467e-50	0.90841	0.475	0.468	3.66328e-46	0	4932438A13Rik
1.87271e-50	0.92413	0.454	0.424	6.04603e-46	0	Klf3
2.64447e-50	1.2755	0.357	0.317	8.53767e-46	0	Pbx2
2.79775e-50	1.00431	0.422	0.397	9.03252e-46	0	Rab3d
3.11531e-50	1.16383	0.38	0.345	1.00578e-45	0	Mxi1
3.78817e-50	1.09712	0.333	0.268	1.22301e-45	0	Kdm5b
6.17213e-50	1.20834	0.375	0.336	1.99267e-45	0	Cpne2
5.44678e-49	1.30386	0.321	0.267	1.75849e-44	0	Cln3
1.14717e-48	1.05629	0.354	0.303	3.70365e-44	0	Cd82
2.052e-48	1.37602	0.264	0.197	6.62487e-44	0	Lrrc25
6.82644e-48	0.640548	0.591	0.623	2.20392e-43	0	Arhgap15
7.90307e-48	0.630666	0.539	0.506	2.55151e-43	0	Creg1
5.39793e-47	0.298452	0.826	0.868	1.74272e-42	0	Msn
7.15367e-47	0.629967	0.579	0.612	2.30956e-42	0	Stk38
1.3432e-46	0.770777	0.511	0.532	4.33651e-42	0	Cyb5r4
1.73226e-46	1.27786	0.288	0.226	5.59259e-42	0	Atp1a3
2.00244e-46	1.01142	0.405	0.38	6.46489e-42	0	Rgs18
2.10912e-46	0.789625	0.499	0.51	6.80929e-42	0	Arhgap9
2.03759e-45	0.491894	0.567	0.505	6.57836e-41	0	Clec4a2
7.41353e-45	0.804367	0.459	0.431	2.39346e-40	0	Ap1s2
1.43987e-44	0.493172	0.522	0.443	4.64863e-40	0	Adpgk
1.46382e-44	1.04347	0.387	0.356	4.72595e-40	0	Notch1
4.36416e-44	0.908655	0.419	0.388	1.40897e-39	0	Bach1
5.54441e-44	1.01076	0.425	0.42	1.79001e-39	0	Cmip
7.35529e-44	0.410569	0.659	0.625	2.37466e-39	0	Ncf4
1.72891e-43	0.312663	0.813	0.819	5.58177e-39	0	Gnb2
3.6372e-43	1.07303	0.359	0.32	1.17427e-38	0	Clec5a
8.12093e-43	1.29918	0.325	0.285	2.62184e-38	0	Ptpn12
8.99655e-43	0.827102	0.476	0.487	2.90453e-38	0	Med13l
1.37024e-42	0.363027	0.771	0.827	4.42382e-38	0	Ptbp3
1.43126e-42	1.27622	0.335	0.298	4.62084e-38	0	Mboat7
2.29513e-42	1.29564	0.318	0.275	7.40984e-38	0	Sos2
1.48971e-41	1.41286	0.323	0.285	4.80953e-37	0	Tmem189
1.77226e-41	1.17108	0.357	0.326	5.72173e-37	0	Rab32
4.00481e-41	0.981094	0.343	0.283	1.29295e-36	0	Trps1
7.3536e-41	0.994101	0.403	0.381	2.37411e-36	0	Herc4
4.76675e-40	0.747722	0.537	0.571	1.53894e-35	0	Arid4a
4.80429e-40	0.305532	0.44	0.341	1.55106e-35	0	St3gal5
7.40495e-40	0.42378	0.156	0.283	2.39069e-35	0	Hnrnpll
9.99886e-40	0.392557	0.141	0.258	3.22813e-35	0	Ppp2cb
6.40997e-39	0.648176	0.538	0.589	2.06946e-34	0	Pet100
7.43427e-39	1.01989	0.393	0.372	2.40015e-34	0	Tle3
7.20058e-38	0.801811	0.506	0.537	2.32471e-33	0	Nr3c1
1.14273e-37	1.02309	0.367	0.33	3.68929e-33	0	Nfat5
1.88623e-37	1.21742	0.353	0.337	6.08969e-33	0	Map2k3
4.27718e-36	0.272303	0.151	0.261	1.38089e-31	0	Hist1h4i
9.95392e-36	0.590268	0.57	0.588	3.21362e-31	0	Degs1
1.22434e-35	1.01739	0.386	0.371	3.95277e-31	0	Ypel5
3.52158e-35	0.764114	0.481	0.492	1.13694e-30	0	Reep3
3.615e-35	0.79635	0.487	0.509	1.1671e-30	0	Rb1cc1
3.79572e-35	0.319938	0.163	0.282	1.22545e-30	0	Krr1
4.02279e-35	0.525063	0.593	0.64	1.29876e-30	0	Irf2
1.24577e-34	1.0697	0.296	0.245	4.02197e-30	0	Zfhx3
1.27471e-34	0.382055	0.689	0.752	4.11539e-30	0	Limd2
2.62597e-34	0.637947	0.533	0.587	8.47795e-30	0	Mark2
3.05463e-34	1.03205	0.316	0.267	9.86189e-30	0	Fabp5
7.76769e-34	0.777503	0.476	0.504	2.5078e-29	0	Cop1
9.00299e-34	0.749126	0.441	0.435	2.90661e-29	0	Treml2
1.71643e-33	0.763045	0.474	0.501	5.54148e-29	0	Bcl10
2.06387e-33	1.33835	0.259	0.213	6.66321e-29	0	Tirap
1.07197e-32	0.768518	0.461	0.484	3.46086e-28	0	Tprgl
1.97678e-32	1.21282	0.262	0.215	6.38203e-28	0	Fgd3
2.47173e-32	0.782824	0.407	0.39	7.97998e-28	0	Aldh3b1
2.48065e-32	1.09099	0.344	0.319	8.00879e-28	0	Fry
2.87575e-32	0.312293	0.16	0.27	9.28436e-28	0	Zfp869
7.42891e-32	0.965469	0.423	0.439	2.39842e-27	0	Taf7
2.4714e-31	0.841143	0.4	0.384	7.97891e-27	0	Ifngr2
2.89118e-31	0.437591	0.646	0.675	9.33418e-27	0	Fam111a
1.71083e-30	0.456568	0.626	0.696	5.52342e-26	0	Supt4a
1.80954e-30	0.630985	0.489	0.505	5.84209e-26	0	Il16
2.18787e-30	0.796494	0.445	0.458	7.06355e-26	0	Rassf5
3.34437e-30	0.293122	0.172	0.284	1.07973e-25	0	Gpd2
3.89256e-30	1.05683	0.353	0.335	1.25671e-25	0	Midn
3.78532e-29	0.485696	0.621	0.714	1.22209e-24	0	Sri
4.97873e-29	1.20071	0.345	0.335	1.60738e-24	0	Tbc1d15
5.20567e-29	0.289309	0.221	0.359	1.68065e-24	0	Suds3
1.47144e-28	0.433627	0.171	0.283	4.75055e-24	0	Ing3
1.75641e-28	0.957483	0.377	0.374	5.67055e-24	0	Tnrc18
3.03235e-28	1.32198	0.263	0.227	9.78994e-24	0	Evi2
3.13702e-28	1.17326	0.297	0.264	1.01279e-23	0	Pnpla7
3.4301e-28	1.30038	0.278	0.245	1.10741e-23	0	Dedd2
7.15769e-28	0.465178	0.613	0.659	2.31086e-23	0	Pgk1
1.03773e-27	0.386009	0.661	0.692	3.35032e-23	0	Eno1
5.32058e-27	0.534503	0.362	0.298	1.71775e-22	0	Itgb2l
5.90251e-27	0.263654	0.203	0.325	1.90562e-22	0	Ensa
7.37683e-27	0.384763	0.652	0.736	2.38161e-22	0	Kmt2e
1.20396e-26	0.351115	0.788	0.815	3.887e-22	0	Tspo
1.90333e-26	0.44754	0.592	0.658	6.1449e-22	0	Tnfaip8
3.21414e-26	0.257311	0.183	0.293	1.03768e-21	0	Lonp2
4.24921e-26	0.90849	0.338	0.315	1.37186e-21	0	Rnf13
5.24809e-26	0.822921	0.449	0.479	1.69434e-21	0	Tgoln1
2.30142e-25	0.496831	0.625	0.694	7.43012e-21	0	Timm10b
2.66395e-25	0.300877	0.215	0.34	8.60055e-21	0	Ist1
2.7951e-25	0.42314	0.186	0.299	9.02399e-21	0	Pgs1
4.96185e-25	0.655154	0.495	0.54	1.60193e-20	0	Cdc42ep3
1.16207e-24	0.463562	0.502	0.527	3.75173e-20	0	Dok3
1.97019e-24	0.33375	0.188	0.298	6.36075e-20	0	Lyrm2
2.11301e-24	0.357758	0.714	0.784	6.82185e-20	0	Eif5
5.37476e-24	0.315032	0.18	0.286	1.73524e-19	0	Prr14
8.37024e-24	0.980878	0.339	0.331	2.70233e-19	0	Hpcal1
1.67687e-23	0.317485	0.159	0.254	5.41378e-19	0	Map3k11
3.24215e-23	0.272144	0.264	0.408	1.04673e-18	0	Ing1
3.75539e-23	0.620157	0.535	0.608	1.21243e-18	0	Hectd1
4.18335e-23	0.289774	0.171	0.269	1.35059e-18	0	Gxylt1
1.22122e-22	1.18622	0.291	0.273	3.9427e-18	0	Atg2a
2.15261e-22	0.257517	0.8	0.857	6.94971e-18	0	Srsf5
2.79635e-22	1.2391	0.297	0.284	9.02802e-18	0	Atrn
3.04006e-22	0.268774	0.719	0.73	9.81483e-18	0	Flna
4.0554e-22	0.299528	0.707	0.768	1.30929e-17	0	Vamp8
8.45383e-22	0.300719	0.203	0.314	2.72932e-17	0	Rgl2
9.29069e-22	0.960754	0.342	0.334	2.9995e-17	0	Zfp652
9.6533e-22	0.977021	0.324	0.313	3.11657e-17	0	Ccdc88b
1.01994e-21	0.263254	0.22	0.338	3.29287e-17	0	Arf3
1.52634e-21	0.612429	0.515	0.586	4.92778e-17	0	Cdk11b
3.08378e-21	0.404848	0.598	0.663	9.95599e-17	0	Atp6v1e1
3.15451e-21	0.270949	0.252	0.388	1.01843e-16	0	Becn1
3.16182e-21	0.686905	0.464	0.512	1.02079e-16	0	Mapk14
3.85888e-21	1.07617	0.346	0.345	1.24584e-16	0	Hif1a
7.47247e-21	0.834051	0.416	0.447	2.41249e-16	0	Crlf2
2.41938e-20	0.625233	0.481	0.532	7.81096e-16	0	Gnai3
3.21719e-20	1.16815	0.258	0.232	1.03867e-15	0	Foxo3
4.11009e-20	0.38776	0.234	0.361	1.32694e-15	0	Adprh
5.0955e-20	0.341251	0.171	0.265	1.64508e-15	0	Med31
8.26641e-20	1.06347	0.287	0.269	2.66881e-15	0	Dock5
1.04772e-19	0.26296	0.228	0.348	3.38258e-15	0	Maea
1.0603e-19	0.547034	0.537	0.607	3.42319e-15	0	1810058I24Rik
1.11045e-19	0.72601	0.45	0.484	3.58507e-15	0	Cdkn1b
1.48684e-19	0.451484	0.19	0.29	4.80026e-15	0	Efcab14
1.53907e-19	0.866904	0.377	0.393	4.9689e-15	0	Cmtr1
2.41339e-19	1.17997	0.274	0.256	7.79163e-15	0	Borcs6
2.61611e-19	0.474125	0.568	0.642	8.4461e-15	0	Dock8
3.23374e-19	1.13577	0.265	0.244	1.04401e-14	0	Ninj1
4.16762e-19	0.760452	0.404	0.424	1.34552e-14	0	Lcp2
1.04886e-18	0.874516	0.366	0.379	3.38625e-14	0	Triobp
1.90559e-18	0.678178	0.332	0.304	6.15221e-14	0	Tspan13
2.20324e-18	0.253318	0.173	0.261	7.11317e-14	0	Csnk1g1
3.2552e-18	0.307293	0.172	0.261	1.05094e-13	0	Unc13d
3.45544e-18	0.279345	0.173	0.26	1.11559e-13	0	Avl9
5.1072e-18	0.397136	0.248	0.369	1.64886e-13	0	Dnajb9
9.1004e-18	0.431784	0.248	0.373	2.93806e-13	0	Dctn4
1.75298e-17	0.790725	0.397	0.416	5.65948e-13	0	Eid1
2.9052e-17	0.304075	0.666	0.69	9.37943e-13	0	Zfp36l2
3.24823e-17	0.643052	0.411	0.423	1.04869e-12	0	Tnfaip8l2
6.93441e-17	0.47301	0.187	0.284	2.23877e-12	0	Yaf2
2.35245e-16	0.329121	0.214	0.315	7.59488e-12	0	Ncoa2
2.43312e-16	0.881745	0.259	0.231	7.85534e-12	0	B230208H11Rik
2.60526e-16	0.353466	0.221	0.327	8.41108e-12	0	Fam160b1
2.87794e-16	0.417652	0.212	0.316	9.29144e-12	0	Wwp2
3.2498e-16	0.273357	0.611	0.659	1.0492e-11	0	Lmo4
3.57446e-16	0.406254	0.197	0.295	1.15401e-11	0	Zfand2b
4.10765e-16	0.727782	0.41	0.438	1.32615e-11	0	Oga
5.82819e-16	0.356856	0.258	0.386	1.88163e-11	0	Eloa
6.01251e-16	0.920315	0.333	0.34	1.94114e-11	0	Atp2c1
6.30572e-16	0.883955	0.339	0.348	2.0358e-11	0	Zfand3
1.21414e-15	0.360092	0.17	0.253	3.91985e-11	0	Gapt
1.58618e-15	0.259116	0.694	0.779	5.12097e-11	0	Actr2
1.95807e-15	0.802979	0.329	0.327	6.32163e-11	0	Rell1
2.76362e-15	0.518791	0.179	0.268	8.92233e-11	0	Rybp
3.30036e-15	0.433207	0.178	0.264	1.06552e-10	0	Pttg1ip
3.80452e-15	0.444555	0.206	0.304	1.22829e-10	0	Itpripl2
5.93285e-15	0.985813	0.322	0.33	1.91542e-10	0	Lrrc8d
6.21061e-15	0.760694	0.339	0.342	2.0051e-10	0	Milr1
6.75537e-15	0.607128	0.19	0.285	2.18097e-10	0	Zcchc8
1.15712e-14	0.345587	0.193	0.281	3.73575e-10	0	Vps54
2.2439e-14	0.363965	0.236	0.346	7.24444e-10	0	Tbc1d10b
2.24414e-14	0.674102	0.367	0.373	7.24522e-10	0	Map4k2
2.28288e-14	0.544617	0.506	0.583	7.37027e-10	0	Ep300
3.12012e-14	0.545409	0.226	0.333	1.00733e-09	0	Fnip1
3.43334e-14	0.36145	0.606	0.694	1.10845e-09	0	Ppp3ca
7.97515e-14	0.518673	0.171	0.252	2.57478e-09	0	Nup98
9.04654e-14	0.272921	0.187	0.268	2.92068e-09	0	Cpeb4
9.11737e-14	0.314837	0.648	0.744	2.94354e-09	0	Ppp2r5a
1.15544e-13	1.08422	0.315	0.329	3.73034e-09	0	Preb
1.15771e-13	0.594269	0.511	0.585	3.73767e-09	0	Zfand5
1.23357e-13	0.78348	0.403	0.444	3.98257e-09	0	Fuca1
1.44078e-13	0.980527	0.298	0.296	4.65156e-09	0	Ip6k1
1.792e-13	0.423986	0.243	0.358	5.78546e-09	0	Vamp3
2.54176e-13	0.463722	0.22	0.321	8.20606e-09	0	Pcyt1a
4.21161e-13	0.391836	0.276	0.399	1.35972e-08	0	Clk4
4.38006e-13	0.411213	0.259	0.377	1.4141e-08	0	Zzef1
4.69248e-13	0.398149	0.233	0.337	1.51497e-08	0	Shoc2
7.82517e-13	0.395216	0.181	0.261	2.52635e-08	0	Irak3
8.48227e-13	0.38886	0.576	0.662	2.7385e-08	0	Ccdc12
8.63092e-13	0.39716	0.574	0.673	2.78649e-08	0	Rabac1
9.02217e-13	0.474835	0.511	0.598	2.91281e-08	0	Mbd2
1.19225e-12	0.507411	0.499	0.577	3.84918e-08	0	Rtn3
1.29643e-12	0.504771	0.242	0.355	4.18553e-08	0	Atf1
1.49256e-12	0.442122	0.24	0.35	4.81873e-08	0	Ppp1r12c
2.12632e-12	0.417097	0.217	0.311	6.86484e-08	0	Tspyl1
2.77966e-12	0.984814	0.258	0.247	8.97414e-08	0	Sft2d2
3.1554e-12	0.348429	0.206	0.291	1.01872e-07	0	Rnf114
3.96427e-12	0.267726	0.327	0.47	1.27987e-07	0	Leprotl1
4.18644e-12	0.497536	0.187	0.27	1.35159e-07	0	Ipmk
4.33465e-12	0.896209	0.333	0.353	1.39944e-07	0	Slain2
4.59539e-12	0.528009	0.57	0.592	1.48362e-07	0	Ifi27l2a
4.98501e-12	0.622834	0.358	0.354	1.60941e-07	0	Il6ra
5.24837e-12	0.278808	0.317	0.452	1.69444e-07	0	Cep350
7.32565e-12	0.856911	0.309	0.312	2.36509e-07	0	Arap1
7.57112e-12	0.346596	0.211	0.296	2.44434e-07	0	Rc3h2
7.80166e-12	0.293368	0.324	0.466	2.51877e-07	0	Ccnl2
8.92171e-12	0.781268	0.406	0.435	2.88038e-07	0	Rhob
9.45922e-12	0.455655	0.198	0.282	3.05391e-07	0	Naa35
1.27723e-11	0.357334	0.271	0.387	4.12354e-07	0	Eif2s3y
1.30363e-11	0.266107	0.338	0.486	4.20877e-07	0	Asnsd1
1.53652e-11	0.412166	0.404	0.553	4.96067e-07	0	Nfkbia
1.56183e-11	0.927329	0.322	0.342	5.04238e-07	0	Amfr
1.94535e-11	0.373417	0.217	0.307	6.28057e-07	0	Zfp217
2.06983e-11	0.606077	0.187	0.268	6.68244e-07	0	Lnpk
2.30224e-11	0.539648	0.235	0.341	7.43279e-07	0	Mid1ip1
2.47215e-11	0.957226	0.256	0.247	7.98133e-07	0	Fbxl3
2.58789e-11	0.508174	0.202	0.289	8.35499e-07	0	Akt2
2.7115e-11	0.682088	0.393	0.429	8.75407e-07	0	Gmip
2.90611e-11	0.623219	0.247	0.337	9.38238e-07	0	Egr1
4.18637e-11	0.339504	0.302	0.434	1.35157e-06	0	Tox4
4.30651e-11	0.91613	0.252	0.236	1.39036e-06	0	Il4ra
5.32518e-11	0.548902	0.459	0.51	1.71924e-06	0	Mia2
5.36453e-11	0.337763	0.266	0.375	1.73194e-06	0	Pdzd8
5.88299e-11	0.936754	0.298	0.303	1.89932e-06	0	Abcd2
2.30134e-10	0.878387	0.341	0.362	7.42988e-06	0	Xpr1
2.32455e-10	0.762634	0.397	0.447	7.5048e-06	0	Kras
3.63877e-10	0.803515	0.329	0.345	1.17478e-05	0	AI467606
4.21623e-10	0.627361	0.445	0.521	1.36121e-05	0	Dnm2
7.35921e-10	0.351401	0.23	0.317	2.37592e-05	0	Xpc
7.39501e-10	0.342133	0.234	0.323	2.38748e-05	0	Slc25a24
7.48926e-10	1.07442	0.254	0.253	2.41791e-05	0	Furin
7.74927e-10	0.514753	0.196	0.275	2.50185e-05	0	Phactr2
8.25259e-10	0.829176	0.328	0.348	2.66435e-05	0	Pik3cg
8.82286e-10	0.794778	0.277	0.277	2.84846e-05	0	Pqlc3
1.03946e-09	0.305554	0.236	0.322	3.35591e-05	0	Rasa2
1.34957e-09	1.118	0.283	0.297	4.35709e-05	0	Asxl1
1.90678e-09	0.913696	0.289	0.291	6.15603e-05	0	Marcksl1
1.99928e-09	0.507821	0.197	0.277	6.45468e-05	0	Snx27
2.19013e-09	0.510083	0.195	0.272	7.07084e-05	0	Rnf38
4.45296e-09	0.333705	0.211	0.284	0.000143764	0	Plxnc1
5.04733e-09	0.909806	0.259	0.257	0.000162953	0	Rnf44
5.09051e-09	0.415253	0.27	0.378	0.000164347	0	Spty2d1
6.45369e-09	0.408785	0.273	0.383	0.000208357	0	Cnppd1
6.6906e-09	0.614678	0.223	0.31	0.000216006	0	Rilpl2
8.17203e-09	0.598914	0.399	0.44	0.000263834	0	Akna
9.43607e-09	0.578666	0.183	0.253	0.000304644	0	Cwc25
1.33612e-08	0.325827	0.295	0.408	0.000431366	0	Atp8a1
1.45203e-08	0.815545	0.316	0.338	0.000468789	0	Sidt2
1.5168e-08	0.345541	0.323	0.454	0.000489698	0	Akt1
1.60141e-08	0.559515	0.265	0.251	0.000517016	0	Chst15
1.64032e-08	0.395049	0.187	0.255	0.000529579	0	Gpr65
2.88568e-08	0.319572	0.317	0.446	0.000931641	0	Hcfc1r1
3.66532e-08	0.315789	0.352	0.49	0.00118335	0	Hook3
3.90638e-08	0.477669	0.237	0.328	0.00126117	0	Snx4
4.11333e-08	0.478004	0.43	0.474	0.00132799	0	Stk10
4.13464e-08	0.347261	0.313	0.437	0.00133487	0	Atp6ap1
4.15836e-08	0.40811	0.196	0.261	0.00134253	0	Irf1
4.66142e-08	0.26052	0.381	0.51	0.00150494	0	Stat1
5.71191e-08	0.346936	0.323	0.45	0.00184409	0	Hnrnph2
9.57974e-08	0.970006	0.248	0.251	0.00309282	0	Vav3
1.07916e-07	0.79103	0.349	0.383	0.00348407	0	Mbp
1.2301e-07	0.270082	0.639	0.753	0.00397138	0	Rock1
1.30024e-07	0.344576	0.449	0.482	0.00419783	0	Prkcb
1.41346e-07	0.610774	0.441	0.529	0.00456337	0	Vps28
1.70196e-07	0.465084	0.476	0.558	0.00549479	0	Rnf130
1.77144e-07	0.963161	0.31	0.342	0.00571908	0	Znrf1
1.80766e-07	0.334059	0.316	0.438	0.00583602	0	Chmp5
2.12288e-07	1.07069	0.246	0.253	0.00685372	0	Nt5c2
2.8654e-07	0.464034	0.197	0.266	0.00925096	0	Slc31a2
3.4085e-07	0.270026	0.277	0.371	0.0110044	0	Arhgap4
4.55289e-07	0.436158	0.248	0.336	0.014699	0	Otud5
4.58046e-07	0.51054	0.498	0.562	0.014788	0	Dleu2
5.98692e-07	0.280506	0.332	0.458	0.0193288	0	Azin1
6.77452e-07	0.256749	0.368	0.498	0.0218715	0	Kmt2c
6.82739e-07	0.49496	0.289	0.404	0.0220422	0	Iscu
7.35271e-07	0.361017	0.318	0.443	0.0237382	0	Rab24
8.78075e-07	0.730401	0.325	0.346	0.0283486	0	Pnpla8
1.31459e-06	0.656815	0.352	0.384	0.0424414	0	Snx10
1.33851e-06	0.355301	0.325	0.452	0.0432138	0	Stxbp2
1.38022e-06	0.938921	0.252	0.26	0.0445603	0	Wbp1l
1.42045e-06	0.648185	0.213	0.293	0.0458592	0	Dynlt1f
1.44094e-06	0.454064	0.291	0.402	0.0465206	0	Rnf115
1.54563e-06	0.481803	0.294	0.292	0.0499008	0	Tbc1d10c
1.56489e-06	0.478567	0.268	0.365	0.0505226	0	R3hdm2
1.91884e-06	0.411622	0.307	0.426	0.0619498	0	Mff
1.994e-06	0.502937	0.195	0.259	0.0643763	0	Cpne1
2.47136e-06	0.40625	0.327	0.454	0.079788	0	Znhit1
2.61961e-06	0.460681	0.234	0.315	0.0845741	0	Clasp1
2.69932e-06	0.954849	0.256	0.264	0.0871474	0	Ttyh3
3.12933e-06	0.920874	0.258	0.268	0.10103	0	Ampd3
5.32792e-06	0.695367	0.304	0.319	0.172012	0	Megf9
6.52331e-06	0.982325	0.286	0.309	0.210605	0	Abr
6.91709e-06	0.363156	0.33	0.452	0.223318	0	Slc9a3r1
7.13215e-06	0.68445	0.207	0.281	0.230261	0	Hmgcl
7.18662e-06	0.834978	0.257	0.265	0.23202	0	Tmem127
8.8279e-06	0.335768	0.564	0.672	0.285009	0	Bnip3l
9.85591e-06	0.573634	0.366	0.403	0.318198	0	Rnf167
9.92684e-06	0.952197	0.256	0.269	0.320488	0	Kif1b
1.07259e-05	0.614559	0.352	0.38	0.346285	0	Ifi27
1.08921e-05	0.257354	0.382	0.515	0.35165	0	Kdm2a
1.3667e-05	0.571852	0.197	0.261	0.441237	0	Ints6l
1.80689e-05	0.45526	0.33	0.346	0.583356	0	Kif21b
1.91429e-05	0.459729	0.327	0.335	0.618028	0	Tcp11l2
2.05062e-05	0.471542	0.205	0.267	0.662044	0	Inpp5k
2.61863e-05	0.410215	0.266	0.354	0.845426	0	Mrtfa
3.07224e-05	0.327011	0.378	0.522	0.991874	0	Cript
3.11831e-05	0.394336	0.441	0.502	1	0	Slc12a6
3.78955e-05	0.903074	0.275	0.298	1	0	Mtmr6
5.30004e-05	0.577189	0.218	0.288	1	0	Slmap
5.34098e-05	0.483792	0.437	0.504	1	0	G6pdx
6.34749e-05	0.649863	0.445	0.542	1	0	Nisch
7.49145e-05	0.425958	0.464	0.551	1	0	Twf2
7.86268e-05	0.587552	0.261	0.26	1	0	Crebrf
8.3045e-05	0.733731	0.33	0.37	1	0	Plekho2
8.4388e-05	0.507758	0.223	0.292	1	0	Ccndbp1
8.72399e-05	0.567083	0.267	0.361	1	0	Sde2
0.00011319	0.593916	0.232	0.31	1	0	Chst12
0.000119167	0.501168	0.284	0.289	1	0	2024-03-01
0.000154673	0.287913	0.395	0.534	1	0	Abi1
0.000174472	0.557761	0.245	0.321	1	0	Gnaq
0.000175877	0.342748	0.409	0.432	1	0	Gpr141
0.000177559	0.544505	0.204	0.263	1	0	Rnf19b
0.000228226	0.615279	0.407	0.475	1	0	Mbnl2
0.000238836	0.359994	0.273	0.352	1	0	Zdhhc20
0.000277985	0.763017	0.282	0.308	1	0	Zbtb7b
0.000281541	0.564046	0.266	0.356	1	0	Abca7
0.000311788	0.334215	0.317	0.415	1	0	Flot2
0.000362956	0.269173	0.399	0.542	1	0	Gabarapl2
0.000371978	0.675595	0.34	0.383	1	0	Hexim1
0.000509374	0.958674	0.238	0.252	1	0	Qsox1
0.000564847	0.940818	0.265	0.286	1	0	Tiparp
0.000568933	0.489071	0.238	0.308	1	0	Rab5b
0.000601647	0.374191	0.441	0.494	1	0	Hjurp
0.000716288	0.387665	0.311	0.407	1	0	Elmo1
0.000733686	0.418634	0.339	0.364	1	0	Pde2a
0.000780496	0.465461	0.307	0.411	1	0	Lrch4
0.00110041	0.558103	0.276	0.366	1	0	Bin3
0.00117464	0.447312	0.295	0.383	1	0	Ddx3y
0.00117592	0.41652	0.255	0.323	1	0	Smarca2
0.0013489	0.882318	0.271	0.299	1	0	Ifrd1
0.00147072	0.753816	0.302	0.339	1	0	Mob3a
0.00157903	0.720804	0.334	0.384	1	0	Gripap1
0.0016232	0.615603	0.28	0.372	1	0	Myo9b
0.00198735	0.267862	0.378	0.488	1	0	Arid4b
0.00234544	0.421766	0.228	0.287	1	0	Tuba1a
0.00246726	0.687253	0.251	0.331	1	0	Foxn2
0.00262328	0.454937	0.274	0.35	1	0	Prdm2
0.00263312	0.476918	0.305	0.403	1	0	Nfic
0.0028261	0.579566	0.368	0.432	1	0	Rap2c
0.0044193	0.628411	0.387	0.465	1	0	Ccnt1
0.00497054	0.391861	0.311	0.396	1	0	Cir1
0.00500264	0.510357	0.264	0.341	1	0	Fbrs
0.00502302	0.407794	0.373	0.501	1	0	Dnajc5
0.00514815	0.461378	0.244	0.306	1	0	Rassf2
0.00539873	0.412459	0.348	0.46	1	0	Gyg
0.0055143	0.565513	0.257	0.327	1	0	Acox3
0.00595028	0.279813	0.543	0.648	1	0	Fam107b
0.00597112	0.563455	0.272	0.353	1	0	Uhrf1bp1l
0.00676881	0.924808	0.267	0.299	1	0	Myd88
0.00737125	0.459754	0.257	0.322	1	0	Nfatc1
0	2.9072	0.918	0.245	0	1	AA467197
0	2.23834	0.89	0.232	0	1	Itgb2l
0	2.35285	0.864	0.23	0	1	Cebpe
0	2.34809	0.892	0.295	0	1	St3gal5
0	2.13061	0.869	0.292	0	1	Anxa3
0	2.15759	0.956	0.389	0	1	Syne1
0	2.46491	0.82	0.254	0	1	Golim4
0	2.13144	0.958	0.395	0	1	Adpgk
0	1.83919	0.932	0.378	0	1	Ly6g
0	3.26246	0.64	0.087	0	1	Inhba
0	1.94816	0.935	0.388	0	1	Serpinb1a
0	1.97887	0.901	0.37	0	1	Ltb4r1
0	1.07709	0.879	0.352	0	1	Cd63
0	2.2797	0.828	0.309	0	1	Lta4h
0	1.24555	0.853	0.335	0	1	Chil1
0	2.80567	0.629	0.116	0	1	Abca13
0	1.28658	0.796	0.284	0	1	Mmp25
0	2.13282	0.973	0.463	0	1	Cd177
0	1.34287	0.89	0.38	0	1	Fpr2
0	1.47141	0.932	0.428	0	1	Rflnb
0	1.75636	0.877	0.375	0	1	Ceacam1
0	2.20588	0.923	0.424	0	1	Cpne3
0	2.05831	0.712	0.217	0	1	Mgst2
0	1.97276	0.667	0.175	0	1	B230208H11Rik
0	0.690916	0.94	0.455	0	1	Lrg1
0	1.24213	0.908	0.424	0	1	Trem3
0	1.34163	0.897	0.419	0	1	C3
0	2.82903	0.582	0.106	0	1	Ly75
0	2.35895	0.609	0.138	0	1	Trp53inp2
0	1.7245	0.775	0.312	0	1	Nhsl2
0	2.9123	0.549	0.087	0	1	Olfml2b
0	2.17527	0.608	0.148	0	1	Gca
0	1.55087	0.948	0.495	0	1	Plbd1
0	1.48755	0.686	0.239	0	1	Mapk13
0	2.32714	0.59	0.144	0	1	Rhou
0	2.633	0.545	0.103	0	1	4930438A08Rik
0	1.3973	0.904	0.463	0	1	Arrb2
0	1.60148	0.766	0.325	0	1	Vcl
0	3.40613	0.973	0.534	0	1	Ltf
0	1.29624	0.71	0.274	0	1	Tcp11l2
0	1.9279	0.594	0.159	0	1	Fmo5
0	1.55588	0.961	0.526	0	1	Ckap4
0	1.06909	0.902	0.468	0	1	Clec4a2
0	1.32864	0.659	0.226	0	1	Crispld2
0	1.42883	0.939	0.508	0	1	F630028O10Rik
0	2.09821	0.969	0.54	0	1	Chil3
0	1.4028	0.851	0.424	0	1	G6pdx
0	1.63029	0.67	0.244	0	1	Agpat2
0	3.15477	0.642	0.216	0	1	Zmpste24
0	1.52269	0.675	0.258	0	1	Megf9
0	1.63219	0.672	0.258	0	1	Abhd5
0	1.254	0.879	0.468	0	1	Mettl9
0	1.87567	0.522	0.116	0	1	1700047M11Rik
0	1.42151	0.636	0.234	0	1	Hsd11b1
0	1.1292	0.892	0.491	0	1	Glrx
0	1.48041	0.707	0.315	0	1	Ncoa4
0	1.82907	0.974	0.583	0	1	Dstn
0	1.32228	0.969	0.586	0	1	Itgam
0	3.07265	0.455	0.073	0	1	Orm1
0	1.19423	0.912	0.532	0	1	Degs1
0	2.22274	0.523	0.143	0	1	Lbp
0	1.54814	0.62	0.243	0	1	Slc25a24
0	2.02158	0.975	0.598	0	1	Cybb
0	1.07535	0.879	0.505	0	1	Cyfip2
0	1.22693	0.888	0.515	0	1	Lims1
0	1.52087	0.582	0.21	0	1	Plxnc1
0	2.06705	0.492	0.124	0	1	Dach1
0	1.42934	0.505	0.144	0	1	Ankrd22
0	1.65397	0.528	0.183	0	1	Tbc1d8
0	2.1702	0.982	0.641	0	1	Ifitm6
0	1.75787	0.526	0.188	0	1	Mppe1
0	2.09383	0.479	0.141	0	1	Plscr1
0	1.93499	0.435	0.1	0	1	Slco4c1
0	2.85133	0.394	0.061	0	1	Fmnl2
0	2.18547	0.989	0.662	0	1	Anxa1
0	2.64843	0.412	0.089	0	1	Ffar2
0	1.8291	0.469	0.148	0	1	Wipi1
0	1.74585	0.992	0.676	0	1	Wfdc21
0	2.84413	0.409	0.095	0	1	Tmem216
0	2.9015	0.354	0.046	0	1	Tex15
0	2.01073	0.398	0.094	0	1	Tnfsf13b
0	1.12127	0.916	0.614	0	1	Scp2
0	1.96048	0.408	0.108	0	1	Ncam1
0	0.974121	0.996	0.7	0	1	Pglyrp1
0	1.56288	0.965	0.678	0	1	Aldh2
0	0.925379	0.965	0.678	0	1	Vasp
0	1.24359	0.981	0.695	0	1	Ncf1
0	0.978352	0.959	0.69	0	1	Flna
0	1.34222	0.979	0.728	0	1	Tkt
0	2.20268	0.993	0.808	0	1	Lcn2
0	2.97784	0.99	0.819	0	1	Ngp
0	2.86107	0.991	0.822	0	1	Camp
0	0.94037	0.996	0.853	0	1	Prdx5
0	0.814007	0.995	0.873	0	1	Lyz2
0	1.19215	0.995	0.942	0	1	Arhgdib
0	0.612287	0.993	0.947	0	1	Myl6
0	1.317	1	0.999	0	1	S100a8
0	1.21295	1	0.999	0	1	S100a9
2.63572e-307	1.67949	0.409	0.105	8.50942e-303	1	Acpp
4.20251e-307	1.18841	0.753	0.352	1.35678e-302	1	Rab3d
3.73812e-303	1.04733	0.763	0.331	1.20685e-298	1	6430548M08Rik
3.69621e-300	0.630327	0.992	0.92	1.19332e-295	1	Cyba
1.54807e-296	2.61591	0.306	0.066	4.99796e-292	1	Prom1
7.3151e-296	0.894828	0.9	0.437	2.36168e-291	1	Actn1
1.99591e-290	1.85884	0.438	0.136	6.44379e-286	1	Gys1
2.38503e-289	0.756532	0.974	0.774	7.70006e-285	1	Gpi1
7.97654e-288	1.05013	0.78	0.367	2.57523e-283	1	Plaur
9.45953e-288	0.867132	0.896	0.508	3.05401e-283	1	Gsn
1.98465e-285	1.67765	0.55	0.22	6.40745e-281	1	Ero1l
5.82271e-284	1.64201	0.447	0.136	1.87986e-279	1	Ano10
4.20781e-282	0.919716	0.936	0.591	1.35849e-277	1	Ncf4
1.59489e-281	1.139	0.667	0.273	5.14912e-277	1	Pram1
2.80087e-280	1.07112	0.852	0.495	9.04261e-276	1	Tecr
6.27463e-278	0.906596	0.791	0.37	2.02576e-273	1	Dgat1
5.08762e-276	0.803058	0.939	0.591	1.64254e-271	1	Hmgn2
1.51218e-268	1.21451	0.715	0.358	4.88208e-264	1	Npepps
1.93208e-267	1.36125	0.532	0.195	6.23774e-263	1	Cep19
7.44031e-266	0.979591	0.841	0.461	2.40211e-261	1	Pnkp
1.21185e-264	1.32969	0.634	0.284	3.91246e-260	1	Ppm1m
1.48682e-260	0.990889	0.827	0.478	4.8002e-256	1	Cyb5r4
1.18495e-257	0.895778	0.715	0.297	3.82563e-253	1	Alox5
1.29545e-256	1.88398	0.29	0.062	4.18235e-252	1	Chil5
7.15921e-256	1.43091	0.521	0.199	2.31135e-251	1	Slc31a2
1.70206e-255	1.72272	0.448	0.157	5.49509e-251	1	Map1lc3a
4.58588e-255	0.887317	0.863	0.473	1.48055e-250	1	Clec12a
1.6299e-254	2.3075	0.252	0.048	5.26213e-250	1	Krt83
2.03406e-253	1.67545	0.442	0.152	6.56698e-249	1	Pik3cb
5.14024e-253	1.45548	0.456	0.151	1.65953e-248	1	Klf5
6.53312e-253	0.982342	0.694	0.304	2.10922e-248	1	Pde2a
4.70926e-252	2.01441	0.321	0.08	1.52039e-247	1	Stk39
4.97577e-252	0.754639	0.962	0.63	1.60643e-247	1	Pygl
2.43783e-246	1.19532	0.683	0.335	7.87055e-242	1	Flot2
3.7443e-246	0.994571	0.748	0.398	1.20885e-241	1	Acsl1
4.00195e-246	0.891472	0.869	0.506	1.29203e-241	1	Lasp1
1.5677e-245	1.66379	0.459	0.167	5.06132e-241	1	Usp46
2.28468e-243	1.01415	0.896	0.575	7.37609e-239	1	Prdx6
2.94073e-239	0.993001	0.663	0.301	9.49416e-235	1	Cpne2
2.73277e-238	0.888382	0.651	0.27	8.82276e-234	1	Mrgpra2b
4.5557e-238	2.24729	0.332	0.097	1.47081e-233	1	Mlst8
7.47091e-238	0.931867	0.835	0.471	2.41198e-233	1	Sun2
3.78946e-234	1.22328	0.598	0.271	1.22343e-229	1	Lpgat1
1.44378e-229	1.2322	0.502	0.19	4.66124e-225	1	F5
1.09501e-226	1.99255	0.264	0.06	3.53523e-222	1	Ppp1r42
1.52869e-221	1.28277	0.509	0.207	4.93536e-217	1	Qsox1
2.41823e-221	0.923702	0.711	0.351	7.80724e-217	1	Hk3
3.93839e-215	0.984968	0.737	0.401	1.27151e-210	1	Sp140
9.9293e-215	1.75036	0.374	0.126	3.20567e-210	1	Tst
1.025e-213	0.974119	0.699	0.349	3.30921e-209	1	Aldh3b1
2.10788e-213	0.69854	0.928	0.592	6.80528e-209	1	Pirb
9.15525e-213	0.853641	0.692	0.331	2.95577e-208	1	Klf7
4.52108e-209	1.56007	0.326	0.093	1.45963e-204	1	Phlda1
1.09205e-208	0.995868	0.666	0.33	3.52568e-204	1	Triobp
3.05348e-208	0.778579	0.905	0.601	9.85815e-204	1	Ldha
2.23456e-207	1.81556	0.357	0.115	7.21427e-203	1	Acvrl1
9.04218e-207	0.857541	0.649	0.293	2.91927e-202	1	Vamp5
1.45631e-206	1.32671	0.488	0.201	4.70169e-202	1	Plcb2
3.5268e-206	0.981374	0.76	0.45	1.13863e-201	1	Arfgef1
1.41874e-205	0.613777	0.971	0.683	4.5804e-201	1	Cd24a
2.21184e-205	0.601283	0.913	0.502	7.14094e-201	1	Cd9
1.10812e-203	0.782014	0.87	0.56	3.57756e-199	1	Mpc2
8.47262e-203	0.652212	0.928	0.578	2.73539e-198	1	Mgst1
1.66427e-202	2.04137	0.254	0.064	5.3731e-198	1	Erg
1.00962e-199	0.749383	0.64	0.276	3.25957e-195	1	Padi4
3.62457e-199	1.44641	0.383	0.131	1.17019e-194	1	Tmem40
8.73306e-198	0.585918	0.957	0.61	2.81947e-193	1	Mcemp1
3.1675e-194	0.587937	0.988	0.725	1.02263e-189	1	Hp
5.08534e-192	0.766583	0.788	0.438	1.6418e-187	1	Glipr2
7.7976e-191	0.95529	0.71	0.401	2.51746e-186	1	Rbfa
9.85119e-191	0.720047	0.924	0.579	3.18046e-186	1	Mmp9
1.49214e-190	0.720954	0.93	0.67	4.81738e-186	1	Lamtor4
2.256e-190	2.40896	0.259	0.071	7.2835e-186	1	Tnnt1
8.04214e-187	0.810529	0.551	0.227	2.5964e-182	1	Dgkh
1.89198e-186	0.894307	0.685	0.358	6.10825e-182	1	Sqor
9.93274e-185	0.558895	0.823	0.433	3.20679e-180	1	Pbx1
1.10892e-183	0.633328	0.944	0.702	3.58016e-179	1	Cnn2
1.85515e-183	1.46365	0.377	0.139	5.98936e-179	1	Cemip2
4.97599e-183	1.80218	0.336	0.116	1.6065e-178	1	Pde4d
2.82265e-182	0.761388	0.757	0.415	9.11294e-178	1	Anxa11
3.78085e-182	1.3019	0.445	0.183	1.22065e-177	1	Agl
3.71247e-181	1.32723	0.3	0.093	1.19857e-176	1	Serpinb6a
6.49613e-181	1.01613	0.548	0.254	2.09728e-176	1	Rasa2
9.9953e-181	0.53598	0.928	0.594	3.22698e-176	1	Dhrs7
1.41601e-179	0.830624	0.627	0.307	4.5716e-175	1	Rinl
8.40221e-179	0.857318	0.787	0.483	2.71265e-174	1	Larp4b
2.25134e-178	0.716709	0.896	0.604	7.26845e-174	1	Pgk1
8.73577e-178	0.777258	0.645	0.304	2.82034e-173	1	Lrrk2
1.66745e-177	1.06109	0.448	0.178	5.38337e-173	1	Tob1
8.17962e-177	1.36973	0.293	0.09	2.64079e-172	1	Ear2
8.18773e-177	0.513534	0.918	0.574	2.64341e-172	1	Trib1
2.26476e-176	1.02235	0.452	0.176	7.31177e-172	1	Slc27a4
1.56953e-175	0.612109	0.943	0.655	5.06723e-171	1	Vsir
4.04561e-175	0.761945	0.818	0.523	1.30612e-170	1	Cdk11b
6.4367e-175	1.29198	0.419	0.168	2.07809e-170	1	Rogdi
9.84891e-175	0.887826	0.374	0.135	3.17972e-170	1	Fcnb
2.91429e-174	1.35654	0.469	0.215	9.40878e-170	1	Agtrap
6.06009e-174	0.780584	0.787	0.452	1.9565e-169	1	Capg
6.15721e-173	0.61083	0.673	0.315	1.98785e-168	1	Il18rap
1.00057e-172	1.58032	0.332	0.114	3.23033e-168	1	Ptgs1
1.53835e-171	0.822868	0.633	0.316	4.96657e-167	1	Sh3bp5
2.10551e-171	1.29017	0.369	0.134	6.79764e-167	1	Dgat2
2.33397e-171	2.0273	0.329	0.12	7.53522e-167	1	Lmo1
2.48974e-169	0.716342	0.635	0.293	8.03811e-165	1	Ipcef1
4.1103e-169	1.48452	0.389	0.158	1.32701e-164	1	Smg9
5.07754e-169	0.443517	0.739	0.367	1.63928e-164	1	Slfn4
1.01025e-168	0.383259	0.995	0.961	3.26161e-164	1	Pfn1
1.65466e-168	1.10215	0.465	0.195	5.34208e-164	1	Adgrg3
9.54579e-167	0.676325	0.624	0.294	3.08186e-162	1	Pilrb2
9.19723e-166	0.51294	0.771	0.417	2.96933e-161	1	Igf1r
2.68246e-165	0.902973	0.477	0.192	8.66033e-161	1	Ceacam10
6.35125e-165	1.10803	0.51	0.242	2.0505e-160	1	Sort1
1.97238e-164	0.585535	0.939	0.667	6.36782e-160	1	Itgb2
7.27451e-162	0.951285	0.384	0.135	2.34858e-157	1	Scrg1
3.15566e-161	0.689786	0.745	0.42	1.01881e-156	1	Msra
6.23108e-161	0.401365	0.974	0.67	2.0117e-156	1	Ly6c2
9.91338e-161	1.02988	0.5	0.225	3.20054e-156	1	Zfhx3
2.34874e-160	0.837269	0.52	0.237	7.5829e-156	1	Dock5
4.1632e-160	1.86101	0.268	0.084	1.34409e-155	1	Gm1604a
1.21028e-158	0.903534	0.669	0.361	3.90737e-154	1	Ak2
7.46516e-156	0.541086	0.558	0.262	2.41013e-151	1	Hvcn1
1.62063e-155	0.775749	0.594	0.293	5.23219e-151	1	Clec5a
7.18682e-155	0.484374	0.971	0.8	2.32027e-150	1	Ostf1
9.16271e-155	1.62862	0.329	0.124	2.95818e-150	1	Aoah
3.12671e-153	0.589792	0.834	0.515	1.00946e-148	1	Samd9l
7.46841e-153	1.81861	0.283	0.096	2.41118e-148	1	Tesk2
1.40649e-152	0.519146	0.973	0.825	4.54084e-148	1	Tpm3
2.27793e-152	0.640689	0.871	0.55	7.3543e-148	1	Pgam1
3.85248e-150	1.43409	0.305	0.106	1.24377e-145	1	Cib2
5.36758e-149	0.736908	0.585	0.296	1.73292e-144	1	Gsdme
1.93725e-146	1.68779	0.265	0.088	6.25441e-142	1	Nos1ap
5.21302e-146	0.731352	0.733	0.416	1.68302e-141	1	Ap3s1
2.48444e-144	1.21432	0.385	0.162	8.02101e-140	1	Gbe1
1.04157e-143	0.706144	0.776	0.483	3.36271e-139	1	Twf2
1.46607e-142	0.812559	0.477	0.219	4.7332e-138	1	Cd81
4.34752e-142	1.28558	0.378	0.161	1.4036e-137	1	Mcu
6.50004e-141	0.661882	0.75	0.464	2.09854e-136	1	Atxn10
6.8587e-141	1.46375	0.347	0.137	2.21433e-136	1	Thbs1
1.38124e-140	0.939627	0.53	0.27	4.45933e-136	1	Tmx4
1.08215e-139	0.832999	0.573	0.302	3.49372e-135	1	Tcn2
1.24239e-139	1.43761	0.315	0.12	4.01105e-135	1	Cldn15
7.61899e-139	0.957725	0.573	0.319	2.45979e-134	1	Nfu1
1.51326e-138	0.953215	0.458	0.216	4.88557e-134	1	Phactr2
3.7026e-136	1.14223	0.354	0.142	1.19538e-131	1	Kbtbd7
5.41382e-136	0.750794	0.552	0.28	1.74785e-131	1	Ccdc88b
5.60263e-136	0.894923	0.549	0.295	1.80881e-131	1	Myo5a
1.16166e-135	0.941956	0.402	0.178	3.75042e-131	1	Nucb2
2.09422e-135	1.22243	0.286	0.098	6.76118e-131	1	Aph1b
2.84564e-135	1.03978	0.515	0.275	9.18715e-131	1	Agps
8.31555e-135	1.15392	0.429	0.205	2.68468e-130	1	Stxbp5
9.09227e-135	1.96259	0.251	0.086	2.93544e-130	1	Ada
1.05375e-134	0.672261	0.791	0.514	3.40204e-130	1	Ppp1cb
1.40645e-134	0.734251	0.765	0.496	4.54074e-130	1	Txndc17
1.27777e-133	0.913344	0.447	0.206	4.12528e-129	1	Ebi3
1.44782e-133	1.30499	0.322	0.126	4.67428e-129	1	Casz1
1.51147e-132	0.507077	0.889	0.605	4.87978e-128	1	Lmo4
4.55796e-131	0.667953	0.824	0.57	1.47154e-126	1	Wdr1
5.39974e-131	0.449125	0.984	0.884	1.74331e-126	1	Actr3
4.80413e-130	0.764685	0.567	0.304	1.55101e-125	1	Pnpla8
1.76549e-129	0.622228	0.533	0.264	5.69988e-125	1	Sept1
2.29074e-129	1.20571	0.292	0.104	7.39565e-125	1	Tinagl1
3.44693e-129	1.0824	0.419	0.201	1.11284e-124	1	Ints12
6.1453e-129	0.608906	0.762	0.481	1.98401e-124	1	Rab6a
6.47365e-129	0.825641	0.595	0.339	2.09002e-124	1	Zdhhc3
3.7854e-128	0.378021	0.691	0.355	1.22212e-123	1	Trem1
7.15648e-128	0.576148	0.867	0.606	2.31047e-123	1	Atp6v1e1
2.55716e-126	0.491356	0.933	0.676	8.2558e-122	1	Pgd
5.28599e-125	0.51151	0.744	0.464	1.70658e-120	1	Smim14
4.73538e-124	0.985027	0.49	0.259	1.52882e-119	1	Fam241a
1.31832e-123	0.696466	0.62	0.353	4.2562e-119	1	Rgs18
4.62731e-123	0.287405	0.93	0.58	1.49393e-118	1	Lilr4b
6.30912e-123	0.32982	0.962	0.694	2.0369e-118	1	Vim
8.43555e-123	0.835061	0.434	0.203	2.72342e-118	1	Fam160a2
1.45868e-122	0.707336	0.447	0.211	4.70935e-118	1	Hlx
1.58707e-122	0.857804	0.44	0.21	5.12386e-118	1	Cpeb4
5.08662e-121	0.599371	0.682	0.415	1.64222e-116	1	Flot1
4.40517e-120	0.316597	0.915	0.621	1.42221e-115	1	Cebpd
2.19004e-119	0.369693	0.988	0.907	7.07056e-115	1	Gapdh
2.79899e-119	0.814275	0.499	0.258	9.03655e-115	1	Mctp1
1.23231e-117	0.526274	0.868	0.632	3.97851e-113	1	Hipk1
1.82975e-117	0.356245	0.989	0.923	5.90736e-113	1	Rac2
2.70067e-117	0.442516	0.973	0.77	8.71911e-113	1	Cotl1
1.87236e-116	0.310865	0.769	0.404	6.04492e-112	1	Adam8
4.15097e-116	0.715244	0.508	0.263	1.34014e-111	1	S1pr4
1.11889e-115	0.533772	0.883	0.651	3.61233e-111	1	Sri
2.67453e-115	0.492236	0.746	0.458	8.63473e-111	1	Nfe2
5.64561e-115	0.436525	0.886	0.616	1.82269e-110	1	Ptpre
9.93189e-115	0.869332	0.433	0.217	3.20651e-110	1	Gpd2
1.69631e-114	0.870643	0.393	0.181	5.47653e-110	1	Jdp2
2.74177e-114	0.935339	0.507	0.284	8.85179e-110	1	Ranbp9
1.02123e-113	1.2428	0.347	0.161	3.29703e-109	1	Rab28
1.81586e-113	0.59806	0.75	0.483	5.86251e-109	1	Mapk3
1.66959e-112	0.436889	0.803	0.461	5.39027e-108	1	Tuba4a
5.19726e-112	0.69016	0.674	0.418	1.67794e-107	1	Rps6ka1
9.5641e-112	0.870888	0.747	0.547	3.08777e-107	1	Mmp8
1.38451e-111	1.42413	0.294	0.121	4.46991e-107	1	C1rl
5.02151e-109	0.327097	0.555	0.295	1.62119e-104	1	Id2
1.46604e-108	0.768889	0.547	0.314	4.73311e-104	1	Nck1
2.98992e-108	0.792262	0.461	0.242	9.65296e-104	1	Itpripl2
5.12436e-108	0.372283	0.95	0.734	1.6544e-103	1	Gpsm3
9.56613e-108	0.649034	0.64	0.389	3.08843e-103	1	Gyg
2.83685e-106	1.28643	0.334	0.157	9.15877e-102	1	Nxn
3.37991e-106	1.05448	0.375	0.184	1.0912e-101	1	Ugdh
5.94324e-106	0.994231	0.29	0.118	1.91877e-101	1	Nod1
1.57736e-105	1.36314	0.273	0.112	5.09251e-101	1	Tmem8
3.07954e-104	0.397275	0.459	0.227	9.94229e-100	1	Nedd4
5.47895e-104	0.423634	0.515	0.26	1.76888e-99	1	Siglece
6.12134e-104	0.660269	0.65	0.387	1.97628e-99	1	Ethe1
4.28565e-103	0.587169	0.568	0.325	1.38362e-98	1	Mxi1
6.76388e-103	0.758297	0.531	0.308	2.18372e-98	1	Pdzd8
1.0454e-102	0.359053	0.644	0.349	3.37509e-98	1	Tmem154
1.2964e-102	1.06405	0.403	0.214	4.18542e-98	1	Rpe
7.12976e-102	0.56624	0.687	0.431	2.30184e-97	1	Mafg
2.18319e-101	0.435808	0.793	0.492	7.04843e-97	1	Hck
5.32806e-101	1.01506	0.375	0.188	1.72016e-96	1	Micu1
5.95165e-101	0.90119	0.485	0.28	1.92149e-96	1	Anxa7
2.28025e-100	0.385165	0.979	0.87	7.36179e-96	1	Arpc5
5.13324e-100	0.858819	0.398	0.197	1.65727e-95	1	Agap1
5.31088e-100	1.03147	0.405	0.215	1.71462e-95	1	Hipk2
1.36924e-99	1.23757	0.348	0.173	4.42061e-95	1	Galns
2.63623e-99	0.688636	0.525	0.299	8.51105e-95	1	Hk2
3.19966e-98	0.75267	0.44	0.23	1.03301e-93	1	Parp4
5.38036e-98	0.34267	0.887	0.621	1.73705e-93	1	R3hdm4
3.48475e-97	0.768446	0.427	0.218	1.12505e-92	1	Sgms2
5.02602e-97	1.4231	0.265	0.113	1.62265e-92	1	Selenoo
8.57965e-97	0.795045	0.455	0.243	2.76994e-92	1	Ccdc125
1.55076e-96	0.809893	0.505	0.281	5.00663e-92	1	Tfdp1
3.39637e-96	1.17759	0.252	0.1	1.09652e-91	1	Peli2
1.02753e-95	0.44624	0.715	0.45	3.31738e-91	1	Arid3a
1.49565e-95	0.849241	0.339	0.155	4.82871e-91	1	Lmtk2
3.20126e-95	0.553165	0.758	0.492	1.03353e-90	1	Nin
5.00396e-95	0.486265	0.795	0.483	1.61553e-90	1	Aprt
2.79688e-94	0.595938	0.463	0.246	9.02974e-90	1	Tes
3.32566e-94	0.608022	0.714	0.452	1.07369e-89	1	Kmt5a
7.89555e-94	0.416082	0.655	0.387	2.54908e-89	1	Apobr
1.55235e-93	0.653545	0.432	0.222	5.01177e-89	1	Rab44
1.59702e-93	0.833138	0.451	0.25	5.15598e-89	1	Plin3
3.25672e-93	0.490299	0.61	0.368	1.05143e-88	1	Rab27a
3.44658e-93	0.271428	0.67	0.378	1.11273e-88	1	B430306N03Rik
5.40029e-93	0.569226	0.367	0.165	1.74348e-88	1	9830107B12Rik
1.15693e-92	0.817324	0.327	0.146	3.73515e-88	1	Mgll
1.59181e-92	0.610491	0.607	0.376	5.13916e-88	1	1110008P14Rik
2.0215e-92	0.598973	0.713	0.459	6.52642e-88	1	Cited2
3.73091e-92	0.485189	0.729	0.484	1.20452e-87	1	Ankrd12
7.42513e-92	0.952972	0.36	0.182	2.3972e-87	1	Trak2
1.29018e-91	0.689834	0.514	0.296	4.16534e-87	1	Mrtfa
1.23313e-90	0.693823	0.569	0.356	3.98115e-86	1	Rsu1
1.33739e-90	0.49411	0.727	0.474	4.31776e-86	1	Ccdc88c
1.64528e-90	1.0134	0.412	0.229	5.3118e-86	1	Dnajb14
5.59027e-90	0.566843	0.716	0.459	1.80482e-85	1	Ndufv3
1.16552e-89	0.32306	0.672	0.386	3.7629e-85	1	Gpr141
2.94862e-89	0.445796	0.914	0.678	9.51962e-85	1	Ccnd3
1.29923e-88	1.12751	0.297	0.14	4.19455e-84	1	Mpp7
6.10238e-88	0.594825	0.526	0.303	1.97015e-83	1	Ralb
1.14639e-87	0.339018	0.971	0.859	3.70112e-83	1	Myh9
1.2542e-87	0.831865	0.374	0.188	4.0492e-83	1	Syne2
2.15812e-87	1.11144	0.27	0.118	6.96751e-83	1	2610507I01Rik
2.74562e-87	0.743426	0.392	0.203	8.86425e-83	1	Gas7
2.78739e-86	1.06233	0.292	0.135	8.99908e-82	1	Zscan29
5.68841e-86	0.522944	0.614	0.388	1.8365e-81	1	Mtmr3
2.70474e-85	0.32793	0.912	0.678	8.73226e-81	1	Klf6
7.67173e-85	0.334897	0.63	0.368	2.47682e-80	1	Pi16
1.1319e-84	0.676229	0.47	0.265	3.65433e-80	1	Arl2bp
9.76216e-84	0.365444	0.559	0.317	3.15171e-79	1	Slc22a15
1.15608e-83	0.408408	0.898	0.683	3.73241e-79	1	Ppp2r5a
1.41081e-83	0.365118	0.86	0.578	4.55481e-79	1	Plp2
1.91034e-82	0.827578	0.351	0.178	6.16752e-78	1	Fam222b
4.90823e-82	0.314106	0.85	0.556	1.58462e-77	1	Igsf6
9.41019e-81	0.722387	0.457	0.264	3.03808e-76	1	Parvg
1.08235e-80	0.37809	0.885	0.684	3.49438e-76	1	Ppp1r12a
1.26883e-80	0.400146	0.675	0.43	4.09642e-76	1	Capn1
2.53829e-80	0.787368	0.338	0.166	8.19488e-76	1	Gdpd3
3.65587e-79	0.420188	0.824	0.58	1.1803e-74	1	Fam107b
8.27091e-79	0.605506	0.572	0.37	2.67026e-74	1	Gapvd1
1.38986e-78	0.588755	0.458	0.255	4.48716e-74	1	Alas1
3.00451e-78	0.589332	0.561	0.36	9.70005e-74	1	Brd3
3.14726e-78	1.24706	0.284	0.14	1.01609e-73	1	Abcc5
4.24403e-78	0.253938	0.671	0.396	1.37018e-73	1	Rasgrp4
6.38991e-78	0.451636	0.746	0.497	2.06298e-73	1	S100a13
1.51761e-77	0.85505	0.335	0.172	4.89961e-73	1	Msmo1
1.15707e-76	0.458305	0.688	0.449	3.73561e-72	1	Rgs19
2.53363e-76	0.520905	0.617	0.399	8.17981e-72	1	Grk6
2.59502e-76	0.720045	0.442	0.259	8.37803e-72	1	Chst12
2.91393e-76	0.48697	0.52	0.305	9.40762e-72	1	Zfp516
1.53759e-75	0.482168	0.599	0.383	4.9641e-71	1	Ugp2
1.66125e-75	1.14844	0.27	0.129	5.36335e-71	1	Mospd2
5.60492e-75	0.433384	0.713	0.489	1.80955e-70	1	Rapgef6
8.99242e-75	0.368128	0.58	0.355	2.9032e-70	1	Mindy1
3.37117e-74	0.481614	0.597	0.382	1.08838e-69	1	Rap2c
5.63847e-74	0.745016	0.461	0.286	1.82038e-69	1	Riok1
9.2861e-74	0.375169	0.732	0.504	2.99802e-69	1	Efhd2
1.20561e-73	1.16037	0.294	0.151	3.8923e-69	1	St3gal2
1.56437e-72	0.41182	0.836	0.611	5.05057e-68	1	Rab2a
3.21287e-72	1.01623	0.321	0.172	1.03727e-67	1	Nceh1
9.02274e-72	0.875203	0.286	0.139	2.91299e-67	1	Gramd1b
9.4136e-72	0.40059	0.914	0.675	3.03918e-67	1	Ndufb7
1.23162e-71	0.389362	0.821	0.607	3.97627e-67	1	Bnip3l
1.67333e-71	0.412965	0.476	0.265	5.40234e-67	1	Bmx
4.87432e-71	0.43114	0.701	0.486	1.57367e-66	1	Gnai3
6.75976e-71	0.270092	0.989	0.909	2.18239e-66	1	Sem1
1.98801e-70	0.505674	0.754	0.514	6.4183e-66	1	Cops9
2.37913e-70	1.05724	0.261	0.125	7.68102e-66	1	Dram1
2.93141e-70	0.474913	0.569	0.368	9.46406e-66	1	Cflar
3.3246e-70	0.407092	0.894	0.695	1.07335e-65	1	Arpc4
6.04519e-70	0.500919	0.583	0.383	1.95169e-65	1	Stxbp2
8.38823e-70	0.429972	0.841	0.59	2.70814e-65	1	Abracl
8.83914e-70	0.31067	0.784	0.545	2.85372e-65	1	Nadk
2.83673e-69	0.367015	0.673	0.441	9.1584e-65	1	Unc119
3.26667e-69	0.542462	0.551	0.357	1.05464e-64	1	Lrrfip2
3.67733e-69	0.588461	0.454	0.274	1.18723e-64	1	Esyt2
5.93957e-69	0.620262	0.468	0.29	1.91759e-64	1	Stim1
8.07475e-69	0.856644	0.361	0.203	2.60693e-64	1	Dhrs1
1.08462e-68	0.434064	0.865	0.621	3.5017e-64	1	Ywhab
1.19862e-68	0.456684	0.589	0.384	3.86973e-64	1	Slc9a3r1
1.87758e-68	0.307583	0.866	0.652	6.06176e-64	1	Cap1
8.4198e-68	0.396455	0.606	0.398	2.71833e-63	1	Rhob
1.94697e-67	0.467826	0.546	0.344	6.2858e-63	1	Ifi27
4.20243e-67	0.540375	0.527	0.338	1.35675e-62	1	9530068E07Rik
5.52668e-67	0.359099	0.564	0.342	1.78429e-62	1	Map4k2
6.54692e-67	0.44536	0.562	0.361	2.11367e-62	1	Cmtr1
1.49981e-66	0.470823	0.717	0.486	4.84215e-62	1	Baz1a
1.62084e-66	1.06036	0.299	0.162	5.23287e-62	1	Lpcat1
1.6396e-66	0.437624	0.512	0.313	5.29346e-62	1	Arhgap4
2.27477e-66	0.534117	0.576	0.387	7.3441e-62	1	Rnf10
2.72638e-66	0.630033	0.36	0.2	8.80212e-62	1	Cmpk2
6.52553e-66	0.302303	0.481	0.27	2.10677e-61	1	Arap3
1.8183e-65	0.578052	0.512	0.335	5.8704e-61	1	Ubr2
3.2862e-65	0.775628	0.371	0.214	1.06095e-60	1	Gfpt1
3.55956e-64	0.897232	0.267	0.132	1.14921e-59	1	Morrbid
4.15154e-64	0.57587	0.494	0.316	1.34032e-59	1	Ap2a2
4.79351e-64	0.468551	0.458	0.273	1.54758e-59	1	Acap1
1.01199e-63	0.630299	0.374	0.209	3.26723e-59	1	Inpp4a
2.45536e-63	0.339285	0.527	0.312	7.92712e-59	1	Kif21b
7.68001e-63	0.551739	0.579	0.39	2.47949e-58	1	Dlst
1.6589e-62	0.324728	0.814	0.605	5.35575e-58	1	Phf20l1
4.24809e-62	0.699989	0.342	0.193	1.3715e-57	1	Armc8
6.41858e-62	0.576056	0.374	0.212	2.07224e-57	1	Irak3
1.20103e-61	0.379549	0.336	0.175	3.87752e-57	1	Pilrb1
2.41799e-61	0.460216	0.5	0.313	7.80649e-57	1	Atp2c1
2.68372e-61	0.538018	0.489	0.314	8.66439e-57	1	Mdm2
2.91683e-61	0.519901	0.48	0.305	9.41697e-57	1	Dnajb9
3.34642e-61	0.3775	0.832	0.619	1.08039e-56	1	Myl12a
6.74869e-61	0.652658	0.311	0.166	2.17881e-56	1	Kif3b
1.10543e-60	0.535432	0.434	0.264	3.56888e-56	1	Tnfrsf21
1.18754e-60	0.429674	0.417	0.241	3.83398e-56	1	Ampd3
1.29298e-60	0.299997	0.936	0.782	4.17437e-56	1	Tln1
5.68044e-60	0.366625	0.593	0.39	1.83393e-55	1	Gmip
1.58144e-59	0.315223	0.624	0.408	5.10569e-55	1	Treml2
2.41603e-59	0.581517	0.436	0.274	7.80016e-55	1	Rcor1
3.20333e-59	0.688866	0.261	0.128	1.0342e-54	1	Rap1gap2
4.40561e-59	0.366671	0.777	0.532	1.42235e-54	1	1810037I17Rik
4.47991e-59	0.312963	0.844	0.638	1.44634e-54	1	Wnk1
8.14767e-59	0.37639	0.707	0.499	2.63047e-54	1	Cast
3.48884e-58	0.770553	0.376	0.231	1.12637e-53	1	Mcee
4.85176e-58	0.460092	0.537	0.355	1.56639e-53	1	Ppp1r15b
5.00874e-58	0.645426	0.362	0.211	1.61707e-53	1	Unc13d
8.11232e-58	0.529949	0.355	0.203	2.61906e-53	1	Rnf141
9.39693e-58	0.393482	0.768	0.525	3.0338e-53	1	Ndufa1
1.12211e-57	0.662876	0.273	0.145	3.62274e-53	1	Smim5
1.73943e-57	0.427451	0.563	0.378	5.61575e-53	1	Hcfc1r1
3.30727e-57	0.33542	0.611	0.412	1.06775e-52	1	Cd164
4.07735e-57	0.360024	0.445	0.26	1.31637e-52	1	Adrb2
1.20575e-56	0.33061	0.635	0.431	3.89276e-52	1	Mfsd14b
2.96622e-56	0.633184	0.355	0.205	9.57643e-52	1	Gapt
3.36253e-56	0.253936	0.94	0.748	1.08559e-51	1	Aldoa
3.08971e-55	1.09871	0.265	0.145	9.97513e-51	1	Nqo2
3.7541e-55	0.428989	0.566	0.385	1.21201e-50	1	Snx6
3.78944e-55	0.36216	0.735	0.522	1.22342e-50	1	Rtn3
8.97253e-55	0.80617	0.267	0.14	2.89678e-50	1	Nlrx1
1.17432e-54	0.654164	0.329	0.188	3.79131e-50	1	Atg9a
1.90021e-54	0.418195	0.352	0.195	6.13483e-50	1	Numb
2.39345e-54	0.318269	0.867	0.691	7.72725e-50	1	Rock1
2.60051e-54	0.271808	0.827	0.639	8.39574e-50	1	Ppp3ca
5.54341e-54	0.294252	0.774	0.573	1.78969e-49	1	Riok3
1.89776e-53	0.576326	0.26	0.131	6.12693e-49	1	Mocos
1.09681e-52	0.488814	0.41	0.256	3.54104e-48	1	Pqlc1
1.10977e-52	0.812044	0.299	0.172	3.58288e-48	1	Vps26b
1.252e-52	0.656554	0.326	0.191	4.04207e-48	1	Mvb12b
1.31772e-52	0.452398	0.447	0.283	4.25425e-48	1	Atp2a3
2.81255e-52	0.408965	0.502	0.316	9.08031e-48	1	Milr1
4.3501e-52	0.252035	0.755	0.54	1.40443e-47	1	Svil
5.78489e-52	0.362321	0.449	0.279	1.86765e-47	1	Abcd2
7.4531e-52	0.469543	0.465	0.303	2.40623e-47	1	0610030E20Rik
2.70224e-51	0.399255	0.447	0.277	8.72419e-47	1	Zbtb7b
9.37068e-51	0.310982	0.654	0.445	3.02532e-46	1	Sla
1.0366e-50	0.990387	0.265	0.148	3.34666e-46	1	Ankrd28
2.36092e-50	0.430355	0.458	0.293	7.62224e-46	1	Plcl2
2.75613e-50	0.333124	0.272	0.143	8.89817e-46	1	Gadd45g
5.818e-50	0.297998	0.325	0.181	1.87834e-45	1	Hip1r
9.72352e-50	0.510872	0.462	0.308	3.13924e-45	1	Tmx3
9.77956e-50	0.612306	0.351	0.215	3.15733e-45	1	Med31
1.36513e-49	0.422293	0.431	0.266	4.40732e-45	1	Xpc
5.0818e-49	0.497832	0.317	0.182	1.64066e-44	1	Zfyve27
8.59402e-49	0.666892	0.354	0.222	2.77458e-44	1	Cnot7
8.91739e-49	0.333481	0.583	0.409	2.87898e-44	1	Atp6v1d
5.3314e-48	0.25937	0.563	0.38	1.72124e-43	1	Cklf
5.96844e-48	0.390298	0.422	0.267	1.92691e-43	1	Atrn
8.94811e-48	0.399754	0.54	0.374	2.8889e-43	1	Trappc4
1.37581e-47	0.321126	0.783	0.577	4.44181e-43	1	Fermt3
1.54181e-47	0.51655	0.342	0.205	4.97772e-43	1	Dgkg
2.77984e-47	0.261716	0.59	0.405	8.97471e-43	1	Rlf
1.32783e-46	0.661334	0.265	0.148	4.28691e-42	1	Rnf19a
4.84855e-46	0.565898	0.361	0.226	1.56535e-41	1	Hk1
1.14185e-45	0.296442	0.666	0.447	3.68645e-41	1	Hjurp
3.24638e-45	0.342411	0.576	0.403	1.04809e-40	1	Scamp2
4.37035e-45	0.407832	0.446	0.294	1.41097e-40	1	Def6
1.8135e-44	0.269972	0.519	0.343	5.8549e-40	1	Notch1
3.41552e-44	0.299926	0.632	0.459	1.1027e-39	1	Glyr1
3.76882e-44	0.439706	0.386	0.251	1.21676e-39	1	Tank
5.42342e-44	0.471526	0.323	0.193	1.75095e-39	1	Cdc14a
5.22948e-43	0.909887	0.253	0.147	1.68834e-38	1	Tmem63a
1.15838e-42	0.428687	0.398	0.258	3.73983e-38	1	Rgl2
1.56036e-42	0.278155	0.74	0.544	5.03762e-38	1	Clint1
2.04579e-42	0.650153	0.285	0.169	6.60484e-38	1	Strn
2.19118e-42	0.365822	0.549	0.39	7.07423e-38	1	Znhit1
3.08482e-42	0.783319	0.315	0.202	9.95934e-38	1	Usp39
5.06254e-42	0.467688	0.28	0.16	1.63444e-37	1	Pstpip2
6.59096e-42	0.465594	0.32	0.192	2.12789e-37	1	Aldh3a2
8.04038e-42	0.441983	0.376	0.241	2.59584e-37	1	Rp2
1.03953e-41	0.343104	0.42	0.276	3.35611e-37	1	Gnaq
1.36818e-41	0.288426	0.554	0.389	4.41717e-37	1	Add1
1.72483e-41	0.61736	0.313	0.192	5.5686e-37	1	Eif4e3
2.04945e-40	0.25306	0.701	0.516	6.61665e-36	1	Mkrn1
2.44956e-40	0.303242	0.466	0.316	7.90839e-36	1	Bin3
3.52134e-40	0.330828	0.345	0.21	1.13686e-35	1	Tirap
3.82389e-40	0.425407	0.339	0.211	1.23454e-35	1	Lats2
4.01444e-40	0.702989	0.264	0.155	1.29606e-35	1	Camk2g
3.40044e-39	0.346752	0.406	0.266	1.09783e-34	1	Rab5b
4.00141e-39	0.50156	0.32	0.2	1.29185e-34	1	Vps13d
5.8147e-39	0.430498	0.293	0.175	1.87727e-34	1	B4galt3
7.0229e-39	0.27281	0.61	0.439	2.26734e-34	1	Kctd20
8.24752e-39	0.366445	0.378	0.246	2.66271e-34	1	Map2k4
1.35648e-38	0.426092	0.334	0.209	4.37939e-34	1	1600014C10Rik
1.49526e-38	0.440432	0.419	0.288	4.82746e-34	1	Nr1h2
2.33388e-38	0.292663	0.582	0.417	7.53492e-34	1	Usp15
1.396e-37	0.308064	0.419	0.28	4.50697e-33	1	Traf3ip3
2.02482e-37	0.34195	0.356	0.226	6.53712e-33	1	Rnf19b
2.07781e-37	0.836026	0.262	0.162	6.70821e-33	1	Cdadc1
2.75871e-37	0.534302	0.304	0.189	8.9065e-33	1	Gm21188
5.348e-37	0.540978	0.336	0.219	1.7266e-32	1	Wls
9.61451e-37	0.323444	0.478	0.338	3.10404e-32	1	Osbpl8
1.10946e-36	0.780737	0.254	0.154	3.58189e-32	1	Pak1
1.43889e-36	0.489465	0.342	0.225	4.64544e-32	1	Lnpk
1.46866e-36	0.356107	0.447	0.307	4.74156e-32	1	Cyfip1
1.57829e-36	0.455247	0.378	0.257	5.0955e-32	1	B4galt1
3.71452e-36	0.576273	0.348	0.235	1.19923e-31	1	Hmgcr
4.10338e-36	0.456741	0.369	0.25	1.32478e-31	1	Trabd
4.52496e-36	0.317665	0.449	0.308	1.46088e-31	1	Arhgef6
8.87834e-36	0.262404	0.527	0.364	2.86637e-31	1	Plec
1.00393e-35	0.368491	0.497	0.355	3.24118e-31	1	Pcmt1
1.10331e-35	0.33222	0.317	0.197	3.56203e-31	1	Osbpl2
1.52034e-35	0.392389	0.368	0.246	4.90843e-31	1	Zfand2b
4.01291e-35	0.335336	0.404	0.274	1.29557e-30	1	Fam160b1
4.34649e-35	0.276898	0.362	0.234	1.40327e-30	1	Vps54
6.37606e-35	0.414393	0.571	0.421	2.05851e-30	1	Map4k4
1.39531e-34	0.484995	0.375	0.26	4.50474e-30	1	Pdcl3
1.7136e-34	0.503333	0.345	0.233	5.53236e-30	1	Nt5c3
2.28547e-34	0.440122	0.33	0.212	7.37863e-30	1	Prkab1
3.01202e-34	0.408041	0.39	0.273	9.72429e-30	1	2310009A05Rik
3.17683e-34	0.406523	0.401	0.279	1.02564e-29	1	Rbpj
3.7303e-34	0.383697	0.413	0.289	1.20433e-29	1	Mid1ip1
1.54276e-33	0.332356	0.294	0.18	4.9808e-29	1	Samd8
5.08942e-33	0.300059	0.499	0.355	1.64312e-28	1	Tbcb
2.47112e-32	0.281533	0.51	0.369	7.978e-28	1	Rala
6.37703e-32	0.511291	0.31	0.204	2.05882e-27	1	Slc35e1
1.34835e-31	0.439797	0.337	0.228	4.35314e-27	1	Fbxl14
2.05478e-31	0.476882	0.263	0.163	6.63385e-27	1	Tmem170b
2.42738e-31	0.416632	0.349	0.236	7.83678e-27	1	Kctd10
8.52873e-31	0.341662	0.381	0.265	2.7535e-26	1	Rnf166
1.37312e-30	0.277385	0.437	0.312	4.43311e-26	1	Rnf20
2.17341e-30	0.410321	0.303	0.2	7.01684e-26	1	Hacd2
2.42951e-30	0.388021	0.326	0.216	7.84367e-26	1	Stim2
3.6533e-30	0.291006	0.329	0.216	1.17947e-25	1	Arid5b
4.11237e-30	0.338057	0.332	0.224	1.32768e-25	1	Rybp
1.14434e-29	0.270058	0.485	0.357	3.69449e-25	1	Ech1
1.2407e-29	0.331761	0.45	0.323	4.00558e-25	1	Edem1
1.36994e-29	0.293295	0.385	0.267	4.42285e-25	1	Suco
3.42817e-29	0.270335	0.483	0.357	1.10678e-24	1	Nras
3.47145e-29	0.370323	0.308	0.208	1.12076e-24	1	Ldlrap1
7.38708e-29	0.416021	0.282	0.179	2.38492e-24	1	Plekhm1
8.4963e-29	0.454019	0.363	0.257	2.74303e-24	1	Exoc6
1.65815e-28	0.285433	0.356	0.247	5.35333e-24	1	Lyrm2
2.87733e-28	0.502769	0.267	0.174	9.28946e-24	1	Dstyk
3.16924e-28	0.502607	0.261	0.169	1.02319e-23	1	Tmc6
3.24544e-28	0.2635	0.394	0.279	1.04779e-23	1	Ralgapa1
3.55784e-28	0.252515	0.47	0.345	1.14865e-23	1	Snapc5
3.73281e-28	0.571861	0.305	0.209	1.20514e-23	1	Impa2
5.12789e-28	0.252323	0.452	0.322	1.65554e-23	1	Iqgap2
5.15528e-28	0.403823	0.348	0.243	1.66438e-23	1	Stk26
9.22029e-27	0.251741	0.387	0.275	2.97677e-22	1	Tmem131
1.33702e-26	0.487508	0.305	0.212	4.31658e-22	1	Ap3m1
2.36385e-26	0.684058	0.265	0.182	7.63169e-22	1	Gde1
5.49691e-26	0.400265	0.299	0.205	1.77468e-21	1	Appl1
9.78439e-26	0.296946	0.287	0.186	3.15889e-21	1	Atp11a
1.03582e-25	0.34414	0.364	0.256	3.34416e-21	1	Diaph2
2.46015e-25	0.316421	0.34	0.237	7.94259e-21	1	Map4
4.20215e-25	0.41757	0.296	0.205	1.35666e-20	1	Ubxn6
6.57413e-25	0.422385	0.337	0.243	2.12246e-20	1	1700123O20Rik
6.69402e-25	0.287203	0.432	0.322	2.16116e-20	1	Exoc3
8.41769e-25	0.295246	0.258	0.161	2.71765e-20	1	Rin2
2.89591e-24	0.303252	0.417	0.311	9.34946e-20	1	Ctdsp1
3.5354e-24	0.432184	0.251	0.166	1.14141e-19	1	Znfx1
7.81806e-24	0.334904	0.309	0.211	2.52406e-19	1	Ldlr
1.37546e-23	0.626347	0.285	0.207	4.44066e-19	1	Usp5
1.54805e-23	0.474906	0.294	0.207	4.99789e-19	1	Copg2
1.68096e-23	0.382346	0.353	0.254	5.42699e-19	1	Hexb
1.0075e-22	0.26621	0.424	0.322	3.2527e-18	1	Trappc6b
4.58108e-22	0.331243	0.356	0.26	1.479e-17	1	Srebf2
7.77543e-22	0.459101	0.267	0.187	2.5103e-17	1	Exoc1
9.30022e-22	0.362955	0.324	0.238	3.00258e-17	1	Trappc10
9.97625e-22	0.3306	0.333	0.244	3.22083e-17	1	Txnrd1
6.49591e-21	0.29944	0.327	0.239	2.0972e-16	1	Yaf2
8.66593e-21	0.35302	0.325	0.24	2.79779e-16	1	Aggf1
5.54236e-20	0.373837	0.333	0.244	1.78935e-15	1	Mapkapk3
3.51268e-19	0.347157	0.347	0.262	1.13407e-14	1	Coro7
5.04694e-19	0.320437	0.323	0.24	1.6294e-14	1	Apaf1
6.22788e-19	0.431919	0.252	0.178	2.01067e-14	1	Exoc2
7.37119e-19	0.34626	0.311	0.231	2.37979e-14	1	Gcc2
7.94691e-18	0.251634	0.362	0.278	2.56566e-13	1	Lypla2
1.12945e-17	0.364346	0.273	0.2	3.64644e-13	1	Arhgap1
4.155e-17	0.267941	0.281	0.203	1.34144e-12	1	Naip2
1.51835e-16	0.314108	0.287	0.213	4.902e-12	1	Mast3
1.65676e-16	0.306296	0.35	0.265	5.34886e-12	1	Stk16
1.91671e-14	0.408804	0.264	0.203	6.18809e-10	1	Rad17
1.18075e-13	0.480341	0.254	0.194	3.81204e-09	1	Tiam1
1.36197e-13	0.282598	0.264	0.2	4.39711e-09	1	Frmd8
2.82199e-13	0.335781	0.264	0.203	9.11078e-09	1	Tmem9b
1.53815e-12	0.275175	0.336	0.269	4.96593e-08	1	Dars
5.2031e-11	0.257698	0.265	0.211	1.67982e-06	1	Ate1
9.4536e-10	0.304763	0.284	0.233	3.05209e-05	1	Acbd6
0	6.24005	0.989	0.071	0	2	Cd79a
0	5.7234	0.949	0.057	0	2	Ebf1
0	6.0226	0.981	0.118	0	2	Cd79b
0	4.85212	0.902	0.092	0	2	Ly6d
0	6.13085	0.779	0.03	0	2	Pax5
0	5.78306	0.755	0.039	0	2	Iglc3
0	5.17754	0.746	0.065	0	2	Vpreb3
0	3.45838	0.857	0.18	0	2	Ptprcap
0	7.36011	0.686	0.035	0	2	Iglc2
0	7.35434	0.669	0.019	0	2	Ms4a1
0	4.85217	0.771	0.123	0	2	Siglecg
0	5.07995	0.679	0.045	0	2	Fcrla
0	5.35787	0.702	0.087	0	2	Ralgps2
0	4.94473	0.66	0.056	0	2	Spib
0	5.78109	0.635	0.034	0	2	Cd19
0	5.13671	0.626	0.034	0	2	Pou2af1
0	4.2809	0.71	0.124	0	2	Chchd10
0	5.26278	0.631	0.05	0	2	Bach2
0	3.96619	0.768	0.196	0	2	Cd74
0	3.84948	0.646	0.081	0	2	Ablim1
0	4.73133	0.599	0.048	0	2	Mzb1
0	7.31347	0.563	0.014	0	2	Fcmr
0	7.02884	0.573	0.028	0	2	Ighd
0	4.43766	0.577	0.051	0	2	Blnk
0	5.9625	0.551	0.026	0	2	Chst3
0	6.40939	0.549	0.024	0	2	Tnfrsf13c
0	4.78057	0.569	0.048	0	2	Ikzf3
0	6.29633	0.55	0.03	0	2	H2-Ob
0	3.76636	0.698	0.196	0	2	Rhoh
0	3.19181	0.692	0.191	0	2	Pou2f2
0	3.53369	0.576	0.082	0	2	Gimap1
0	6.7119	0.512	0.025	0	2	Scd1
0	3.40969	0.717	0.231	0	2	Mef2c
0	4.66881	0.978	0.494	0	2	Ighm
0	7.13632	0.538	0.056	0	2	Iglc1
0	5.03768	0.533	0.053	0	2	Cd72
0	5.43646	0.527	0.049	0	2	Bank1
0	3.57726	0.662	0.188	0	2	Ptp4a3
0	3.4464	0.609	0.135	0	2	H2-Ab1
0	3.05409	0.898	0.428	0	2	Foxp1
0	3.58167	0.549	0.083	0	2	H2-Eb1
0	3.68048	0.638	0.173	0	2	Cnp
0	4.28888	0.526	0.063	0	2	Slamf6
0	3.53455	0.575	0.113	0	2	H2-Aa
0	5.31813	0.488	0.034	0	2	Snn
0	6.35799	0.466	0.019	0	2	Cd22
0	3.98232	0.556	0.121	0	2	Pafah1b3
0	5.05723	0.475	0.04	0	2	BE692007
0	2.72506	0.744	0.315	0	2	Apobec3
0	4.39977	0.517	0.097	0	2	Mtss1
0	3.23505	0.496	0.077	0	2	Gimap6
0	2.83873	0.589	0.185	0	2	Bcl11a
0	2.3223	0.64	0.24	0	2	Ifi203
0	2.27896	0.631	0.231	0	2	Zfp36l1
0	4.93069	0.44	0.042	0	2	Cd38
0	4.085	0.479	0.082	0	2	Foxo1
0	4.21624	0.438	0.044	0	2	Sdc4
0	2.38838	0.728	0.335	0	2	Ets1
0	2.52132	0.6	0.213	0	2	Ifi209
0	3.03883	0.511	0.132	0	2	Dusp2
0	5.78482	0.411	0.032	0	2	Fam129c
0	1.77424	0.972	0.597	0	2	mt-Nd2
0	2.20065	0.63	0.256	0	2	Mndal
0	0.943738	0.629	0.255	0	2	Irf8
0	1.56297	0.986	0.616	0	2	Rpl12
0	6.24808	0.394	0.025	0	2	H2-DMb2
0	3.70339	0.513	0.149	0	2	Swap70
0	2.60602	0.524	0.163	0	2	H2-Q6
0	1.6675	0.981	0.622	0	2	Ly6e
0	1.08579	0.966	0.608	0	2	Rpl10a
0	5.23124	0.394	0.038	0	2	B3gnt5
0	5.48781	0.377	0.021	0	2	Blk
0	6.04151	0.371	0.018	0	2	Gm31243
0	1.54762	0.846	0.493	0	2	mt-Nd3
0	4.83684	0.388	0.037	0	2	Cecr2
0	2.94158	0.567	0.218	0	2	Pkig
0	2.4942	0.638	0.292	0	2	Tut4
0	2.83875	0.522	0.178	0	2	Camk2d
0	3.34115	0.513	0.169	0	2	Cd55
0	4.50254	0.428	0.086	0	2	Bcl7a
0	0.77369	0.989	0.652	0	2	Ptma
0	5.10937	0.365	0.028	0	2	Akap12
0	1.49163	0.978	0.643	0	2	mt-Nd1
0	4.01763	0.448	0.115	0	2	Fchsd2
0	1.86693	0.516	0.188	0	2	Rnase6
0	5.59366	0.916	0.592	0	2	Igkc
0	1.41308	0.526	0.202	0	2	Tcf4
0	5.68016	0.338	0.016	0	2	Gm30211
0	4.66704	0.379	0.058	0	2	Btla
0	2.47262	0.651	0.333	0	2	Arpc5l
0	3.88765	0.413	0.095	0	2	Atp1b1
0	7.79135	0.323	0.006	0	2	Fcer2a
0	2.1124	0.596	0.283	0	2	Selenow
0	0.990023	0.988	0.676	0	2	Tmsb10
0	4.2207	0.343	0.033	0	2	S1pr1
0	3.84186	0.445	0.135	0	2	Man1a
0	3.05152	0.441	0.134	0	2	Filip1l
0	2.51789	0.927	0.622	0	2	Cd37
0	3.13421	0.49	0.188	0	2	Tcf3
0	3.64107	0.663	0.362	0	2	Dnajc7
0	4.77267	0.332	0.031	0	2	Gm8369
0	4.08532	0.413	0.112	0	2	Arl5c
0	5.09702	0.352	0.052	0	2	Zfp318
0	1.10092	0.971	0.671	0	2	Rpl22
0	4.41657	0.331	0.032	0	2	Ciita
0	2.70637	0.58	0.281	0	2	Plekha2
0	4.05404	0.335	0.038	0	2	Id3
0	3.23492	0.517	0.221	0	2	C1galt1
0	1.6105	0.776	0.482	0	2	mt-Nd5
0	1.18111	0.981	0.688	0	2	Rpl35
0	3.35696	0.423	0.133	0	2	Glcci1
0	3.48034	0.327	0.039	0	2	Cd2
0	4.4585	0.335	0.047	0	2	Dennd5b
0	3.96975	0.365	0.078	0	2	Sox4
0	1.05394	0.955	0.669	0	2	Rpl5
0	4.25354	0.324	0.042	0	2	H2-Oa
0	1.05013	0.977	0.696	0	2	Rack1
0	4.45661	0.314	0.042	0	2	Mast4
0	1.03612	0.99	0.719	0	2	Rps18
0	4.00447	0.306	0.041	0	2	Grap
0	4.08277	0.294	0.041	0	2	Trp53i11
0	3.97673	0.301	0.053	0	2	Aff3
0	3.28221	0.316	0.068	0	2	Cxxc5
0	1.06635	0.988	0.744	0	2	Rps28
0	6.93457	0.252	0.01	0	2	Rag1
0	1.14885	0.916	0.675	0	2	Eef2
0	3.86296	0.272	0.032	0	2	Rasgrp1
0	4.57343	0.274	0.035	0	2	Sbk1
0	1.35511	0.997	0.758	0	2	Rps20
0	1.47649	0.986	0.751	0	2	mt-Nd4
0	1.16948	0.986	0.754	0	2	Rpl36
0	4.38559	0.252	0.026	0	2	St6gal1
0	1.46565	0.996	0.771	0	2	Rps19
0	4.04095	0.262	0.041	0	2	Irf4
0	1.63769	0.923	0.709	0	2	Serinc3
0	1.06742	0.988	0.774	0	2	Rps5
0	1.78186	0.995	0.791	0	2	mt-Cytb
0	0.977878	0.993	0.791	0	2	Rpl32
0	1.0826	0.991	0.789	0	2	Rps4x
0	1.30904	0.992	0.83	0	2	Rpl13a
0	1.17515	0.995	0.835	0	2	Rps26
0	1.18868	0.992	0.833	0	2	Rps7
0	1.08645	0.991	0.832	0	2	Rpl8
0	1.2618	0.995	0.838	0	2	Rps15a
0	1.02208	0.994	0.843	0	2	Rpl18
0	1.10616	0.993	0.849	0	2	Rpl39
0	1.2454	0.989	0.847	0	2	Rpl21
0	1.08922	0.993	0.853	0	2	Rpl7
0	0.991282	0.991	0.851	0	2	Rpl11
0	0.977538	0.95	0.814	0	2	H2-K1
0	1.14507	0.998	0.863	0	2	Rpl19
0	1.01444	0.946	0.812	0	2	Uba52
0	1.047	0.99	0.859	0	2	Rpl38
0	1.04617	0.991	0.863	0	2	Rpl26
0	0.899351	0.992	0.865	0	2	Rps11
0	0.938169	0.998	0.875	0	2	Rps8
0	1.03651	0.997	0.877	0	2	Rpl13
0	1.19456	0.997	0.878	0	2	Rps3a1
0	1.01289	0.986	0.869	0	2	Rpl27
0	0.899621	0.995	0.88	0	2	Rplp1
0	1.38925	1	0.915	0	2	mt-Co2
0	1.54165	1	0.916	0	2	mt-Atp6
0	1.17992	0.996	0.914	0	2	Rps13
0	1.40327	0.998	0.918	0	2	Rps24
0	1.13158	0.999	0.928	0	2	Rpl27a
0	0.967924	0.997	0.927	0	2	Rpl35a
0	1.44718	1	0.93	0	2	mt-Co3
0	1.25754	0.996	0.932	0	2	Rpl18a
0	1.07654	0.997	0.935	0	2	Rpl34
0	0.959326	0.995	0.933	0	2	Rpl23
0	1.20826	0.993	0.932	0	2	Rps21
0	0.967607	0.995	0.938	0	2	Rps14
0	1.08402	0.994	0.939	0	2	Rpl30
0	1.19541	0.999	0.946	0	2	mt-Co1
0	1.11012	0.996	0.946	0	2	Rpl17
0	0.890849	0.991	0.943	0	2	Rpl9
0	0.990498	0.994	0.95	0	2	Rps10
0	1.11242	0.998	0.966	0	2	Rpl37a
0	0.924801	0.997	0.969	0	2	Rps16
0	0.865655	0.998	0.975	0	2	Rps29
0	1.50656	0.998	0.988	0	2	Rps27
0	0.827009	0.981	0.971	0	2	Lars2
0	0.874147	0.999	0.99	0	2	Tpt1
0	1.05954	1	1	0	2	Gm42418
0	0.63249	0.999	0.999	0	2	Fau
7.06582e-308	0.860532	0.984	0.872	2.2812e-303	2	Rps3
7.50676e-299	2.46866	0.567	0.284	2.42356e-294	2	Snx2
3.75873e-294	2.61086	0.551	0.265	1.21351e-289	2	Hvcn1
9.34294e-294	1.92471	0.695	0.462	3.01637e-289	2	4930523C07Rik
2.102e-293	0.988203	0.926	0.586	6.78631e-289	2	Rpl36a
2.88599e-292	2.81825	0.466	0.181	9.31743e-288	2	Tnfrsf13b
6.54832e-291	0.888077	0.998	0.986	2.11413e-286	2	Malat1
1.89903e-290	4.09837	0.326	0.084	6.13101e-286	2	Gga2
1.53558e-289	0.803512	0.993	0.899	4.95761e-285	2	Rps23
2.51895e-289	0.843034	0.983	0.808	8.13242e-285	2	Rpl6
1.13332e-286	0.912556	0.969	0.788	3.65893e-282	2	Rps15
2.2466e-282	3.0036	0.439	0.163	7.25315e-278	2	Strbp
8.51085e-282	0.786948	0.994	0.891	2.74773e-277	2	Rpl28
2.57445e-279	3.1596	0.35	0.099	8.31163e-275	2	Pecam1
4.44967e-279	0.882575	0.959	0.611	1.43658e-274	2	Rpl3
7.5527e-277	2.8324	0.477	0.199	2.43839e-272	2	Dmxl1
1.03317e-272	2.20444	0.463	0.17	3.33559e-268	2	Hmgn1
2.82756e-272	0.816321	0.993	0.872	9.12879e-268	2	Eef1a1
6.11178e-269	0.822805	0.985	0.875	1.97319e-264	2	Rplp2
8.21683e-268	2.72881	0.486	0.202	2.6528e-263	2	Kcnq1ot1
1.5348e-266	0.710951	0.992	0.947	4.95509e-262	2	Rps12
3.72824e-264	2.33723	0.525	0.249	1.20366e-259	2	Lbh
1.07954e-259	0.681726	0.995	0.981	3.48529e-255	2	Rpl37
7.00222e-256	2.57767	0.422	0.153	2.26067e-251	2	Mylip
3.33535e-254	2.57869	0.468	0.203	1.07682e-249	2	Parp1
1.468e-251	0.764098	0.975	0.735	4.73944e-247	2	Rpl15
3.18239e-251	1.1878	0.758	0.469	1.02743e-246	2	Eef1g
3.80015e-250	2.48893	0.503	0.234	1.22688e-245	2	Foxn3
7.7436e-250	0.624487	0.994	0.958	2.50002e-245	2	Rpl41
1.24612e-245	3.0332	0.42	0.166	4.02308e-241	2	Cerk
4.44446e-245	0.929026	0.899	0.622	1.43489e-240	2	Rpl4
1.996e-243	0.756936	0.98	0.82	6.44407e-239	2	Rpl10
7.91794e-241	0.771803	0.971	0.83	2.55631e-236	2	Rpl24
2.58845e-240	2.82965	0.36	0.117	8.35681e-236	2	Msi2
2.79663e-236	0.757135	0.967	0.761	9.02892e-232	2	Rps6
3.01382e-235	1.94208	0.601	0.357	9.73012e-231	2	Arhgap17
1.66773e-234	0.997132	0.858	0.632	5.38427e-230	2	Mbnl1
2.33449e-234	0.751775	0.984	0.743	7.53691e-230	2	Rpsa
3.28566e-232	2.90878	0.395	0.154	1.06077e-227	2	Bin1
8.87064e-232	0.769037	0.946	0.679	2.86388e-227	2	Rps17
6.43095e-230	1.74187	0.661	0.478	2.07623e-225	2	Smim14
1.49214e-228	3.15938	0.293	0.08	4.81736e-224	2	Sema4b
1.47758e-225	1.36279	0.581	0.279	4.77037e-221	2	H2-Q7
2.12398e-221	1.43091	0.777	0.653	6.85726e-217	2	Syk
1.03986e-220	0.707854	0.925	0.632	3.35719e-216	2	Rpl14
3.53082e-218	0.774029	0.947	0.77	1.13992e-213	2	Rpl29
1.76323e-216	3.0963	0.264	0.067	5.69259e-212	2	Acp5
3.88215e-215	1.2006	0.82	0.705	1.25335e-210	2	Jund
8.81409e-207	0.666401	0.974	0.923	2.84563e-202	2	Rps25
2.33517e-201	1.82766	0.456	0.199	7.53911e-197	2	Ly86
6.94285e-200	0.829532	0.663	0.325	2.2415e-195	2	S100a10
1.12423e-199	0.429724	0.998	0.997	3.62957e-195	2	Rps9
1.72507e-199	1.44423	0.678	0.476	5.56937e-195	2	Unc93b1
1.55465e-198	1.66901	0.65	0.481	5.01919e-194	2	Elf1
3.55419e-197	3.53414	0.297	0.094	1.14747e-192	2	Serinc5
3.60704e-197	1.74302	0.598	0.391	1.16453e-192	2	Nol7
1.66042e-194	1.92458	0.573	0.372	5.36065e-190	2	Kmt2a
2.93264e-193	0.657613	0.921	0.745	9.46802e-189	2	Hsp90ab1
3.54613e-192	2.29744	0.472	0.247	1.14487e-187	2	Map3k1
2.20768e-190	2.15543	0.544	0.343	7.12749e-186	2	Dgkd
3.63487e-190	3.19053	0.368	0.153	1.17352e-185	2	Slc1a5
1.37474e-189	1.18102	0.713	0.476	4.43836e-185	2	Gas5
7.60789e-189	0.422364	0.954	0.76	2.45621e-184	2	Rps2
9.40692e-189	0.548327	0.809	0.492	3.03702e-184	2	Npm1
7.31848e-188	2.74077	0.335	0.123	2.36277e-183	2	Pde7a
3.47314e-185	3.12084	0.26	0.075	1.1213e-180	2	Dpp4
1.24237e-182	2.70393	0.387	0.17	4.01101e-178	2	Brwd1
2.19271e-182	1.02204	0.805	0.645	7.07918e-178	2	Eif3f
3.39716e-182	0.773372	0.908	0.682	1.09677e-177	2	Naca
1.50753e-181	2.50725	0.512	0.322	4.86705e-177	2	Lrmp
2.56023e-180	2.54496	0.262	0.074	8.26569e-176	2	Il7r
3.31484e-180	1.75216	0.525	0.291	1.07019e-175	2	Clec2d
5.89134e-179	2.07056	0.51	0.3	1.90202e-174	2	Etnk1
1.40641e-178	0.64897	0.946	0.79	4.5406e-174	2	Rpl23a
2.84207e-178	2.05352	0.524	0.329	9.17564e-174	2	Pold4
2.81328e-177	1.64772	0.642	0.477	9.08267e-173	2	Klhl24
6.17029e-176	2.82612	0.356	0.149	1.99208e-171	2	Myo1c
7.69044e-173	2.6208	0.303	0.105	2.48286e-168	2	Gm43305
1.6211e-171	0.639084	0.939	0.829	5.23371e-167	2	Gm10076
8.09949e-169	2.18939	0.465	0.261	2.61492e-164	2	Wdfy4
3.57979e-168	2.77469	0.354	0.152	1.15574e-163	2	Ktn1
1.44542e-166	2.1468	0.414	0.196	4.66653e-162	2	H2-Q4
3.74081e-166	1.47982	0.61	0.424	1.20772e-161	2	Zfp706
1.30787e-165	2.07007	0.503	0.31	4.22247e-161	2	Tmem123
1.68255e-165	0.500147	0.997	0.992	5.43212e-161	2	H3f3a
9.75147e-165	1.93534	0.493	0.284	3.14826e-160	2	Slc38a1
1.88025e-164	0.703079	0.877	0.557	6.07039e-160	2	Rpl36al
1.10355e-159	2.79061	0.501	0.323	3.56282e-155	2	Smarca4
1.46508e-159	2.07098	0.526	0.349	4.73001e-155	2	Tmem131l
1.3934e-158	1.83115	0.549	0.374	4.49858e-154	2	Med13
5.77462e-154	0.573603	0.905	0.73	1.86434e-149	2	Rpl31
4.14914e-153	1.16361	0.708	0.593	1.33955e-148	2	Prrc2c
3.66018e-152	2.4787	0.388	0.191	1.18169e-147	2	Tcf12
6.04753e-151	2.00638	0.447	0.248	1.95245e-146	2	Limd1
8.92389e-151	2.38839	0.444	0.257	2.88108e-146	2	Tia1
5.44972e-148	1.3894	0.641	0.529	1.75944e-143	2	Bptf
6.34605e-148	1.60636	0.532	0.346	2.04882e-143	2	mt-Nd4l
8.68405e-147	1.10944	0.707	0.55	2.80365e-142	2	Hnrnpa0
3.79754e-146	3.05675	0.28	0.106	1.22604e-141	2	Snx30
2.14011e-145	2.45227	0.292	0.111	6.90935e-141	2	Gimap9
8.10882e-144	2.72747	0.345	0.16	2.61793e-139	2	Gpd1l
5.48959e-143	2.11593	0.415	0.22	1.77232e-138	2	Rabgap1l
6.81995e-143	0.794528	0.846	0.706	2.20182e-138	2	Hnrnpa2b1
1.73915e-140	1.19978	0.667	0.502	5.61484e-136	2	Nsa2
9.3597e-140	1.39449	0.644	0.536	3.02178e-135	2	Phip
4.40716e-139	0.535247	0.964	0.965	1.42285e-134	2	Ddx5
5.16114e-139	0.61021	0.885	0.698	1.66627e-134	2	Eef1b2
3.58292e-138	0.659274	0.916	0.893	1.15675e-133	2	AY036118
5.13069e-137	1.82502	0.418	0.215	1.65644e-132	2	Cmah
5.87944e-137	2.79765	0.325	0.146	1.89818e-132	2	Rrm2b
2.69769e-136	1.52418	0.584	0.457	8.7095e-132	2	Csk
1.12907e-135	1.45587	0.58	0.434	3.64521e-131	2	Hnrnph1
2.07663e-135	1.27136	0.637	0.481	6.70439e-131	2	2410006H16Rik
7.75198e-135	2.56196	0.352	0.172	2.50273e-130	2	Chd6
1.47656e-134	1.05133	0.734	0.641	4.76707e-130	2	Cox7a2l
1.50861e-133	0.699213	0.896	0.876	4.87056e-129	2	Rbm39
1.31473e-132	2.20204	0.41	0.232	4.24459e-128	2	Vars
7.28087e-132	2.85115	0.255	0.095	2.35063e-127	2	Ttpal
1.18539e-131	1.28005	0.596	0.442	3.82705e-127	2	Smchd1
1.60254e-131	1.57596	0.612	0.494	5.17379e-127	2	Shisa5
2.81969e-131	2.28489	0.407	0.232	9.10337e-127	2	Ppdpf
4.0174e-130	1.96286	0.386	0.197	1.29702e-125	2	Cd2ap
2.73847e-129	1.66602	0.558	0.423	8.84116e-125	2	Top2b
1.3849e-128	2.26132	0.317	0.141	4.47114e-124	2	Il2rg
5.43614e-128	1.90861	0.416	0.229	1.75506e-123	2	H2-DMa
4.32832e-125	0.53702	0.916	0.743	1.3974e-120	2	Rpl7a
1.3716e-124	0.855301	0.783	0.736	4.42822e-120	2	Srrm2
3.4105e-124	0.873239	0.785	0.719	1.10108e-119	2	Klf2
1.29117e-122	3.23691	0.338	0.173	4.16853e-118	2	Tifa
6.87779e-120	1.79137	0.477	0.316	2.22049e-115	2	Malt1
1.44112e-119	1.90151	0.429	0.258	4.65265e-115	2	Mef2d
7.17343e-119	2.84457	0.418	0.265	2.31594e-114	2	Fam53b
5.61792e-118	1.52974	0.536	0.393	1.81375e-113	2	Prpf4b
5.64564e-118	1.21993	0.674	0.618	1.8227e-113	2	Nipbl
4.3128e-116	1.39081	0.582	0.464	1.39239e-111	2	Scaf11
6.68244e-116	0.753122	0.805	0.707	2.15743e-111	2	Gnas
9.94648e-116	0.294188	0.973	0.846	3.21122e-111	2	Rplp0
4.10391e-114	2.71895	0.302	0.143	1.32495e-109	2	Pml
3.17918e-112	0.661809	0.759	0.567	1.0264e-107	2	Serbp1
2.40985e-109	0.822627	0.653	0.45	7.78022e-105	2	Set
1.27992e-108	0.799586	0.698	0.507	4.13223e-104	2	Rpl22l1
1.60729e-108	1.1837	0.691	0.525	5.18913e-104	2	Hsp90b1
7.51441e-108	1.62595	0.48	0.334	2.42603e-103	2	Fubp1
2.59743e-107	1.05032	0.636	0.479	8.3858e-103	2	Napsa
6.66936e-106	1.37285	0.593	0.477	2.1532e-101	2	Ltb
6.78757e-106	1.16563	0.575	0.408	2.19137e-101	2	Eif3e
8.39656e-106	1.43367	0.554	0.441	2.71083e-101	2	Ash1l
1.45502e-104	0.633368	0.747	0.52	4.69753e-100	2	Snrpg
1.46297e-104	2.3196	0.374	0.223	4.7232e-100	2	Ddx54
1.70044e-104	1.90008	0.404	0.248	5.48988e-100	2	Zfas1
3.54798e-103	1.67297	0.43	0.274	1.14546e-98	2	Snx5
2.36068e-102	0.758999	0.75	0.605	7.62144e-98	2	Srsf3
1.09434e-101	0.654355	0.84	0.797	3.53308e-97	2	Uqcrh
3.39045e-101	2.61019	0.285	0.137	1.09461e-96	2	Hdac7
7.21704e-101	2.02261	0.371	0.217	2.33002e-96	2	Gm20559
1.64705e-99	2.50555	0.322	0.169	5.31749e-95	2	Cd93
1.03217e-98	0.946	0.675	0.596	3.33237e-94	2	Ptp4a2
1.57164e-97	2.21304	0.267	0.12	5.07403e-93	2	Cd180
1.99882e-95	0.94718	0.697	0.613	6.4532e-91	2	Sfpq
1.18767e-94	3.3429	0.252	0.116	3.8344e-90	2	Xrcc6
1.7829e-94	2.54139	0.304	0.16	5.75608e-90	2	N4bp2
7.89266e-94	2.48836	0.284	0.141	2.54814e-89	2	Syvn1
1.14556e-93	2.23793	0.334	0.188	3.69844e-89	2	Csnk1g3
2.44883e-93	1.86656	0.383	0.228	7.90605e-89	2	Cbfa2t3
7.34115e-93	1.7386	0.455	0.329	2.37009e-88	2	Zcchc7
1.90382e-92	2.06242	0.282	0.137	6.14647e-88	2	Evl
2.02815e-90	1.0747	0.411	0.254	6.54789e-86	2	Blvrb
3.31984e-90	2.5544	0.357	0.216	1.07181e-85	2	Myb
6.83518e-90	2.04812	0.354	0.211	2.20674e-85	2	Elk4
8.5822e-89	0.961505	0.593	0.431	2.77076e-84	2	Nap1l1
1.73142e-88	2.17141	0.348	0.21	5.5899e-84	2	Tasor
4.73396e-88	1.07063	0.648	0.586	1.52836e-83	2	Atrx
6.92592e-88	2.87173	0.294	0.159	2.23603e-83	2	Txndc11
2.59449e-87	1.8953	0.376	0.235	8.37631e-83	2	Ivns1abp
2.74741e-87	1.96788	0.259	0.12	8.87002e-83	2	Chd3
5.1938e-87	1.59275	0.414	0.27	1.67682e-82	2	Pik3ap1
7.30206e-87	1.18182	0.526	0.395	2.35747e-82	2	Cnbp
9.8103e-87	2.16081	0.289	0.149	3.16725e-82	2	Cyb561a3
1.21016e-86	1.24716	0.525	0.398	3.90699e-82	2	9930111J21Rik2
3.03108e-86	2.59221	0.29	0.156	9.78583e-82	2	Map4k1
1.35487e-84	1.63013	0.497	0.401	4.37419e-80	2	Sptbn1
3.75267e-84	2.71961	0.259	0.13	1.21155e-79	2	A630001G21Rik
3.85396e-84	1.93463	0.326	0.18	1.24425e-79	2	Zbtb20
8.50172e-84	2.43899	0.266	0.132	2.74478e-79	2	AU020206
8.76279e-84	1.45978	0.567	0.498	2.82907e-79	2	Macf1
9.16128e-84	1.2327	0.573	0.512	2.95772e-79	2	Paip2
9.78e-84	0.9369	0.562	0.406	3.15747e-79	2	Hnrnpa1
2.7384e-81	1.61741	0.457	0.344	8.84094e-77	2	Ttc14
2.93055e-81	0.738559	0.657	0.493	9.46129e-77	2	Snrpe
1.84254e-78	0.950779	0.642	0.589	5.94863e-74	2	Rbm25
2.17796e-77	0.626714	0.775	0.774	7.03153e-73	2	Serp1
9.95346e-76	1.25	0.547	0.472	3.21348e-71	2	Slc12a6
1.70269e-75	0.741859	0.752	0.718	5.49714e-71	2	Eif4g2
1.90946e-75	0.563846	0.679	0.553	6.16468e-71	2	Ncl
2.4317e-75	1.76047	0.474	0.395	7.85074e-71	2	B3gnt2
1.69755e-73	1.25	0.515	0.43	5.48055e-69	2	Nop53
1.85289e-73	1.63481	0.446	0.347	5.98206e-69	2	Pxk
2.3304e-73	2.50451	0.284	0.161	7.5237e-69	2	Txndc5
7.41807e-73	0.917254	0.55	0.417	2.39492e-68	2	Eef1d
7.60503e-73	0.786525	0.705	0.708	2.45528e-68	2	Kmt2e
2.69394e-72	1.28863	0.498	0.406	8.69738e-68	2	Zfp292
3.17573e-72	0.690514	0.526	0.362	1.02529e-67	2	Hspe1
6.38791e-72	1.18611	0.592	0.513	2.06234e-67	2	Pgls
1.00205e-71	1.19612	0.435	0.271	3.23511e-67	2	Ifi30
9.17539e-71	2.13722	0.32	0.2	2.96227e-66	2	Eml4
9.25565e-71	2.20559	0.303	0.181	2.98819e-66	2	Chd9
4.63059e-68	2.37064	0.271	0.154	1.49499e-63	2	Slc38a9
5.78301e-68	0.999498	0.574	0.522	1.86704e-63	2	Snrnp70
1.10194e-67	0.727524	0.685	0.656	3.55762e-63	2	Fus
1.78327e-66	0.281991	0.952	0.952	5.75729e-62	2	B2m
2.32511e-66	1.16019	0.542	0.489	7.50661e-62	2	Prpf38b
5.63993e-66	2.41273	0.262	0.147	1.82085e-61	2	Zbtb18
8.04317e-66	2.11751	0.301	0.185	2.59674e-61	2	Abhd17b
3.48305e-65	1.69204	0.404	0.296	1.1245e-60	2	Akap9
4.58511e-65	1.22003	0.419	0.313	1.4803e-60	2	Gm26917
1.11192e-64	1.02062	0.596	0.587	3.58982e-60	2	Srp14
2.15143e-64	0.706284	0.655	0.53	6.9459e-60	2	Erp29
3.12614e-64	0.896662	0.564	0.453	1.00927e-59	2	Srsf7
8.79722e-64	1.09616	0.58	0.549	2.84018e-59	2	Ddx17
1.34946e-63	0.972759	0.574	0.524	4.35674e-59	2	Srsf11
5.46962e-63	1.01835	0.539	0.467	1.76587e-58	2	Mtdh
1.4647e-62	0.478063	0.809	0.724	4.72878e-58	2	Btf3
3.39047e-62	0.741839	0.617	0.514	1.09461e-57	2	Calr
4.00007e-62	1.73586	0.383	0.286	1.29142e-57	2	Zfp644
4.27954e-62	0.669705	0.731	0.707	1.38165e-57	2	Hnrnpk
1.66855e-61	1.18425	0.506	0.425	5.38691e-57	2	Tgfb1
2.20272e-61	1.59763	0.388	0.283	7.11147e-57	2	Hnrnpr
3.74267e-61	1.76949	0.289	0.173	1.20832e-56	2	Plekho1
1.88223e-60	1.07339	0.567	0.54	6.07679e-56	2	Rbm5
4.1071e-60	1.81828	0.355	0.251	1.32598e-55	2	Arid1b
1.15639e-59	2.16874	0.356	0.258	3.7334e-55	2	Sec63
1.20839e-59	0.812374	0.603	0.527	3.90128e-55	2	Eif3h
1.2622e-59	0.947049	0.615	0.59	4.075e-55	2	Chd4
2.44634e-59	2.38048	0.277	0.17	7.89801e-55	2	Slc30a5
2.58289e-59	1.75248	0.408	0.318	8.33885e-55	2	Herpud1
1.36839e-57	1.33702	0.413	0.317	4.41785e-53	2	Srsf10
1.53011e-57	2.43951	0.275	0.17	4.93997e-53	2	Hes6
2.74555e-56	1.34943	0.443	0.365	8.86402e-52	2	Polr2a
3.17505e-56	1.48598	0.35	0.238	1.02506e-51	2	Birc3
3.19878e-56	1.81455	0.33	0.226	1.03272e-51	2	Zup1
7.3534e-56	0.735295	0.61	0.517	2.37404e-51	2	Eif3a
1.16758e-55	1.82368	0.294	0.186	3.76954e-51	2	Hip1r
2.89713e-55	1.14864	0.547	0.534	9.35339e-51	2	Arhgef1
1.07195e-54	1.16788	0.3	0.177	3.46078e-50	2	Pde4b
2.65998e-54	0.770144	0.626	0.569	8.58774e-50	2	Psmb1
9.71776e-54	0.585297	0.64	0.504	3.13738e-49	2	Atp5g2
1.55482e-53	1.15572	0.501	0.444	5.01973e-49	2	Pnisr
4.56031e-53	1.03546	0.547	0.52	1.4723e-48	2	Eif4a2
8.38742e-53	1.77202	0.4	0.331	2.70788e-48	2	Klhl6
3.92666e-52	1.70261	0.263	0.157	1.26772e-47	2	Trim26
4.25219e-52	1.61763	0.342	0.243	1.37282e-47	2	Rcc2
9.04554e-52	2.0857	0.276	0.176	2.92035e-47	2	Slc50a1
1.2663e-51	0.437404	0.849	0.887	4.08824e-47	2	Son
3.66104e-51	1.43784	0.393	0.305	1.18197e-46	2	Cbx1
4.59732e-51	1.04729	0.51	0.453	1.48424e-46	2	Ctcf
1.6353e-50	1.33445	0.424	0.349	5.27956e-46	2	Matr3
2.6735e-50	1.13498	0.495	0.443	8.6314e-46	2	Ddx24
1.46159e-49	1.31822	0.287	0.176	4.71873e-45	2	Tgfbr2
1.46502e-49	1.04783	0.511	0.464	4.72981e-45	2	Prkcb
2.44107e-49	0.644199	0.7	0.721	7.881e-45	2	Luc7l2
3.28516e-49	0.988914	0.528	0.494	1.06061e-44	2	Brd2
8.82443e-49	2.17205	0.255	0.16	2.84897e-44	2	Trim35
1.49607e-48	1.78078	0.293	0.193	4.83008e-44	2	Prkd2
1.83125e-48	0.906096	0.478	0.396	5.91218e-44	2	Dad1
2.44908e-48	1.14262	0.484	0.437	7.90685e-44	2	Arglu1
3.49587e-48	0.844849	0.479	0.37	1.12864e-43	2	Krtcap2
4.63469e-48	1.47624	0.354	0.261	1.49631e-43	2	Mga
5.66976e-48	0.88063	0.559	0.446	1.83048e-43	2	Zeb2
1.42553e-47	1.60786	0.34	0.252	4.60234e-43	2	Marc2
2.03808e-47	1.46999	0.371	0.286	6.57994e-43	2	Rps27rt
2.1387e-47	1.65369	0.36	0.279	6.90478e-43	2	Nfatc3
2.99953e-47	1.10243	0.508	0.478	9.684e-43	2	Nsd1
6.4805e-47	1.04831	0.505	0.46	2.09223e-42	2	Atf7ip
9.7872e-47	1.46058	0.365	0.281	3.1598e-42	2	Huwe1
2.15896e-46	1.63507	0.359	0.28	6.97019e-42	2	Cpsf6
3.81672e-45	0.97997	0.517	0.468	1.23223e-40	2	Bclaf1
4.6344e-45	1.56107	0.345	0.264	1.49622e-40	2	Sf3b3
6.66487e-45	2.0214	0.252	0.159	2.15175e-40	2	Lmbrd1
7.90511e-45	1.39445	0.395	0.321	2.55216e-40	2	Rel
8.68399e-45	1.57576	0.361	0.284	2.80362e-40	2	Dhx9
1.33316e-44	1.26856	0.444	0.382	4.30411e-40	2	Chd2
1.63357e-44	1.25194	0.445	0.391	5.27397e-40	2	Rbbp6
[truncated: 25,030 more rows]
